# Supplementary material for: Genome-wide identification of genes encoding cystathionine beta synthase domain-containing proteins in wheat and its relationship with anther male sterility under heat stress
Source: Front Plant Sci. 2022 Dec 14;13:1061472. doi: 10.3389/fpls.2022.1061472 (PMC9795209; doi:10.3389/fpls.2022.1061472)
Supplement: Supplementary file 1 [file Table_1.xlsx]

## Sheet: Supplementary Table 1
Supplementary Table 1. Target genes for analysis of qRT-PCR.
Primer name	Primer sequences (5´–3´)	Primer length (bp)	Product length (bp)
TaCBS2-F	5´-GTAGATCCCCGTTCCAGTGT-3´	20	178
TaCBS2-R	5´-TGGAGTTGAGGAAGTAGCGG-3´	20
TaCBS8-F	5´-AAGTCATGTCCTCACCTGCT-3´	20	123
TaCBS8-R	5´-CGATCACTTGCTGCTGTTCA-3´	20
TaCBS52-F	5´-GATTCCTGTGGCTCCTCTGT-3´	20	162
TaCBS52-R	5´-TTAGCCTCTTTCCACGCAGA-3´	20
TaCBS35-F	5´-AATAGGCCGTGTTTCTTCGC-3´	20	159
TaCBS35-R	5´-TGCGTCTATCACCATCAGCT-3´	20
TaCBS38-F	5´-GTATGATTTGACGCAGAACA-3´	20	149
TaCBS38-R	5´-GTGATACTGACATGAAGCGC-3´	20
TaCBS55-F	5´-CCGTATGGGCTTTGAACTGG-3´	20	123
TaCBS55-R	5´-CACTCACTCCCCTGGTACTG-3´	20
Actin-F	5´-GGATACACGCTTCCTCATGC-3´	20	128
Actin-R	5´-CTGACAATTTCCCGCTCAGC-3´	20
Note: F, forward primer; R, reverse primer; bp, base pairs.

## Sheet: Supplementary Table 2
Supplementary Table 2. All CDCPs protein sequences from wheat, Arabidopsis, rice, cocoa, and maize.
Wheat
Gene name	Transcript ID	Protein sequence
TaCBS1	TraesCS1A02G170000.1	MAVSLLANDVSDLCIGKPAVRSLPLSAAAGDLAATVRKGPRAAAAACIAVGPARGAVVGR AGLADVLCLLCSSPDALARPAAALDRPVSALLPKDGAGEVRRVDPRSSVLEALDEILSGA QVLAVPLRSGGRKKQLGGVAGVTGDFCWLTQEDLVRYFLNSISLFYHVAARSVSSLGLVR PDFLSVRPDEAALSAVPLIRRAIAAETAVAVVSADGHLVGEISTAHLAACDETAAAAIAT LSAADLMAYIDYFGSPPEHILCAIKTGLKAKGLDAMLELMEDETMTSFSLSSSSSDDDTG RPHLRRPSSGSFGRRSTEEPVVCSPASSLVAVMVQALAHRVSYLWVLDEEDDCRLAGIVT FADILRVFREQLQ
TaCBS2	TraesCS1B02G187200.1	MAVSLLANDVSDLCIGKPAVRSLPLSAAAGDLAATVRKGPRAAAAACIAVGPARGAVVGR AGLADVLCLLCSSPDALARPAAALDRPVSALLPKDGAGEVRRVDPRSSVLEALDEILSGA QVLAVPLRSGGRKKQLGGVAGVTGDFCWLTQEDLVRYFLNSISLFYHVAARSVSSLGLVR PDFLSVRPDEAALSAVPLIRRAIAAENAVAVVSADGHLVGEISTAHLAACDETAAAAIAT LSAADLMAYIDYFGSPPEHILRAIKTGLKAKGLDAMLELMEDETMTSFSLSSSSSDDDTG RPHLRRPSSGSFGRRSTEEPVVCSPASSLVAVMVQALAHRVSYLWVLDEEDDCRLAGIVT FADILRVFREQLQ
TaCBS3	TraesCS1D02G167600.1	MAVSLLANDVSDLCIGKPAVRSLPLSAAAGDLAATVRKGPRAAAAACIAVGPARGAVVGR AGLADVLCLLCSSPDALGRPAAALDRPVSALLPKDGAGEVRRVDPRSSVLEALDEILSGA QVLAVPLRSGGRKKQLGGVAGVTGDFCWLTQEDLVRYFLNSISLFYHVAARSVSSLGLVR PDFLSARPDEAALSAVPLIRRAIAAETAVAVVSTDGHLVGEISTAHLAACDETAAAAIAT LSAADLMAYIDYFGSPPEHILRAIKTGLKAKGLDAMLELMEDETMTSFSLSSSSSDDDTG RPHLRRPSSGSFGRRSTEEPVVCSPASSLVAVMVQALAHRVSYLWVLDEEDDCRLAGIVT FADILRVFREQLQ
TaCBS4	TraesCS2A02G177000.1	MARPEENAKFPSCDAYFDTIQSKKKLPLALQESLTAAFAQIPVASFPDVPSGRVTEIPGE TSVLDAVRILSEHNIRAAPVLNPEPGAPADWQGRYLGIIEYSAIILWVLDNADLAAVALS AGSATAAGVGMGAVGAVGVAALGVTGPAAVAGLTAAAVGAAVAGGLTAEKGVAKDGVTAA DHLGEDFYKVLLQQEPFKSTTVRSIVESYPWSPFVPVTLDSSMLAVLLLLSKYRLRNVPV IEPDKPVIKNFITQTGVVKGLQQCKGRDWFDYISALPLSDLGLPFMSLDEVITVNSDDLI LEAFKCMKDNKIGGVPVVEGPRRKLVGSVSIRDIRFLLLRPDLFSDFRHLTVLDFMKALG STLPDSGDNGLVKPPLTCAPDASMGSVIDSIGS…
TaCBS5	TraesCS2A02G281700.1	METDSPRSPEAEIGHRVEDLWEVAQPQLSPSEKLNSCFEDIPVAAFPRTHPSQVIEIPSD ASLADTVETLSKNKILSAPIRNVDAPEDATWIDKYIGIVEFAGIAMWLLHQSDASGNGTA GSAVGSPVVNLASRLGSFTFRRTSSGRVETTTDSESDEAASVGGSFFETLTSSEFYKNTK VGDISGSFRWAPFLALQTSDTFLTMLLLLSKYRMKSLPVVDMGGNQIENIITQSSVVHML AECVGLSWFESWGTKKLCELGLPLMKPYRLVKVNEDQPVLKAFQLMREKGVGGVPVMDTN GTKAIGNISIRDVQYLLSAPKIYKQYRTISAKDFLTAVRHHLQEQHEASPLLHDVITCKR DDVIKEIILKLDSTKIHRIYVVDDKGDTEGVIT…
TaCBS6	TraesCS2A02G289200.2	MVLRRFAWPFGGQRASFCGSFTGWRECPMGLVGTEFQVVFDLPPGLYQYRFLVDGVWRCD DTKPIVRDEYGLISNEMLVTLVENNTHPAVQLEPPPIRRMNLDEGTILTTMPPEPPSRNS GMQIAVFRHRVSEILLHNTIYDVVPVSSKIAILDARLPVKQAFNIMHDEGLALVPLWDDG QGTVTGMLTASDFVLILRKLQRNIRVLGHEELEMHSVSAWKEAKLQYYGGADVAGMQRRP LVHVKDSDNLRDVALTIIQNEISSVPIFKSSTDISGIPLLNLATLPGILKFLCSKLQEQP EGYPILRNQISSIPIGTWSQHTGRASTRQLRTSGLSAPLITCLDFLLEDRISSIPIVDDN GSLLDVYSLSDIMALAKNDVYACIELEQLTVEN…
TaCBS7	TraesCS2A02G360600.1	MAAPQPRRHQAAFLRSKPPAPANGNRAAAASCKPKSPATRLMRRSLEERTVKQLRLTKAL TLPEATAVSEACRRMAARRADAALLTDAKGVLSGIVTAEDISGRVIAEGLIPNTTSVSKV MTRNPVFVMSNSSATEALQKMVQGKFRHLPVVEHGEVIAMLDITKFLYDAISRMEKAAEQ GSAIAAAMERVERQWGNEFAGPHTLIENLRDHMFKPSLSTIITENSSVASVSPSDLVIVA AKKMREYRVNSVVVMTGNMLQGILTSKDLVLRVVAQNLSPEVTLVEKVMTASPDCATLDT SILEALQSMQDRKSRHILVADKRGQIVSCLDALQLTQTAISMVEGASGPNDVANTMVQKF WDSALALHPSEENDWHSDEFRTAASDSAEGKQT…
TaCBS8	TraesCS2B02G002100.1	MASTPSAAVHRAARTLSPSAPRRGPAKSAAFVSVPGGRPRGRRPVLAAALGDMDMRPAID ENPEGVLSGEWPGNFSLASYDDLRQYLESQIVSTDKMSPTAKLGEVMSRPVEVATPDQKL AEIDALFATQSGLPVVDGEGRCIGVVSKKDKARASNGLDSTIGEVMSSPAVTLTLEKTVL EAAALMLKHKVHRIPVVNEQQQVIGIVTRTDVFQALEASKA
TaCBS9	TraesCS2B02G203900.2	MARPEENAKFPSCDAYFDTIQSKKKLPLALQESLTAAFAQIPVASFPDVPSGRVTEIPGE TSVLDAVRILSEHNIRAAPVLNPEPGAPADWQGRYLGIIEYSAIILWVLDNADLAAVALS AGSATAAGVGMGAVGAVGVAALGATGPAAVAGLTAAAVGAAVAGGLTAEKGVAKDGVTAA DHLGEDFYKVLLQQEPFKSTTVRSIVESYPWSPFVPVTLDSSMLAVLLLLSKYRLRNVPV IEPDKPVIKNFITQTGVVKGLQQCKGRDWFDYISALPLSDMGLPFMSLDEVITVNSDDLI LEAFKCMKDNKIGGVPVVEGPKRKLVGSVSIRDIRFLLLRPDLFSDFRHLTVLEFMNALG STLPDSGGNGLVKPPLTCAPDASMGSVIDSIGS…
TaCBS10	TraesCS2B02G299000.1	METDSPRSPEAEIGHRVEDLWEVAQPQLSPSEKLNSCFEDIPVAAFPRTHPSQVIEIPSD ASLADTVETLSKNKILSAPIRNVDAPEDATWIDKYIGIVEFAGIAMWLLHQSDASGNGTA GSAVGSPVANLAARLGSFTFRRTSSGRVETTTDSESDEAASVGGSFFETLTSSEFYKNTK VGDISGSFRWAPFLALQTSDTFLTMLLLLSKYRMKSLPVVDMGGNKIENIITQSSVVHML AECVGLPWFESWGTKKLSELGLPLMKPYRLVKVNEDQPVLKAFQLMREKGVGGVPVMNTN GTKAIGNISIRDVQYLLSAPKIYKQYRTISAKDFLTAVRHHLQEQHEASPLLHDVITCKR DDVIKEIILKLDSTKIHRIYVVDDKGDTEGVIT…
TaCBS11	TraesCS2B02G305800.6	MVHRRFSWPFGGQRASFCGSFTGWRECPMGLVGTEFQVVFDLPPGLYQMWSFGSIQYRFL VDGVWRCDDTKPVVRDEYGLISNEMLVTLVENNTHPAVQLEQSPVRRMNLDEGTILTTMP PEPPSRNSGMQIAVFRHRVSEILLHNTIYDVVPVSSKIAILDARLPVKQAFNIMHDEGLA LVPLWDDGQGTVTGMLTASDFVLILRKLQRNIRVLGHEELEMHSVSAWKEAKLQYYGGAD VAGMQRRPLVHVKDSDNLRDVALTIIQNEISSVPIFKSSTDISGIPLLNLATLPGILKFL CSKLQEQPEGYPILRNQISSIPIGTWSQHTGRASTRQLRTSGLSAPLITCLDFLLEDRIS SIPIVADNGSLVDVYSLSDIMALAKNDVYACIE…
TaCBS12	TraesCS2D02G015500.2	MASTPSAAVHRAARTLFHSSPRRGTAKSAAFVSVPGGRPRGRRRVAAAALGDMDMRPAID ENPEGVLSGEWPGNFSLASYDDLRQYLESQIVSTDKMSPTAKLGEVMSRPVEVATPDQKL AEIDALFATQSGLPVVDGEGRCIGVVSKKDKARASNGLDSTIGEVMSSPAVTLTLEKTVL EAAALMLKHKVHRIPVVNEQQQVIGLPPKTSQDLPQVHIEFYR
TaCBS13	TraesCS2D02G185000.1	MARPEENAKFPSCDAYFDTIQSKKKLPLALQESLTAAFAQIPVASFPDVPSGRVTEIPGE TSVLDAVRILSEHNIRAAPVLNPEPGVPADWQGRYLGIIEYSAIILWVLDNADLAAVALS AGSATAAGVGMGAVGAVGVAALGATGPAAVAGLTAAAVGAAVAGGLTAEKGVAKDGVTAA DHLGEDFYKVLLQQEPFKSTTVRSIVESYPWSPFVPVTLDSSMLAVLLLLSKYRLRNVPV IEPDKPVIKNFITQTGVVKGLQQCKGRDWFDYISALPLSDLGLPFMSLDEVITVNSDDLI LEAFKCMKDNKIGGVPVVEGPRRKLVGSVSIRDIRFLLLRPDLFSDFRHLTVLEFMNALG STLPDSGGNGLVKPPLTCAPDASMGSVIDSIGS…
TaCBS14	TraesCS2D02G280600.1	METDSPRSPEAEIGHRVEDLWEVAQPQLSPSEKLNSCFEDIPVAAFPRNHPSQVIEIPSD ASLSDTVETLSKNKILSAPIRNVDAPEDATWIDKYIGIVEFAGIAMWLLHQSDASGNGTA GSAVGSPVANLASRLGSFTFRRTSSGRVETTTDSESDEAASVGGSFFETLTSSEFYKNTK VGDISGSFRWAPFLALQTSDTFLTMLLLLSKYRMKSLPVVDMGGNQIENIITQSCVVHML AECVGLPWFESWGTKKLSELGLPLMKPYKLVKVNEDQPVLKAFQLMREKGVGGVPVIDTN GTKAIGNISIRDVQYLLSAPKIYKQYRTISAKDFLTAVRHHLQEQHEASPLLHDVITCKR DDVIKEIILKLDSTKIHRIYVVDDKGDTEGVIT…
TaCBS15	TraesCS2D02G287200.4	MVHRRFSWPFGGQRASFCGSFTGWRECPMGLVGTEFQVVFDLPPGLYQYRFLVDGVWRCD DTKPIVRDEYGLISNEMLVTLVENNTHPAVQLEPSPIRRMNLDEGTILTTMPPEPPSRNP GMQIAVFRHRVSEILLHNTIYDVVPVSSKIAILDARLPVKQAFNIMHDEGLALVPLWDDG QGTVTGMLTASDFVLILRKLQRNIRVLGHEELEMHSVSAWKEAKLQYYGGADVAGMQRRP LVHVKDSDNLRDVALTIIQNEISSVPIFKSSMDISGIPLLNLATLPGILKFLCSKLQEQP EGYPILRNQISSIPIGTWSQHTGRASTRQLRTSGLSAPLITCLDFLLEDRISSIPIVDDN GSLLDVYSLSDIMALAENDVYACIELEQLTVEN…
TaCBS16	TraesCS2D02G599900.1	MVAGFLLESEVSDLCIGKPPIRWLPPSSTVASAVDELEADGGPCGAVAVWDGEAGAAVAG RVRMADVLFFLCADEGNNLQATLADLLAAAGAPPVRRVEPDASVLEAVDALLGGAQSLVV PIRDNRRPETAQLEAESMCWVTVEDVARFFLGSVALFSQIALRSVSDLGAVRPARSVLAV APGDDTLSATEPLLRAALATHASVAVVSGRCLVGEISPLTLCSSLDAPMSLIDSARAPRE AALGPRLRSRNLHGVLDLLNAGGRDLPSPSSSSSSSSSCASSSSSSSDGEDEDEKNVTSA FTSTSQQARFSARWRKGIIACRRGSSLVAVMAQAVAHRVTQVWVLDDGPEGEELVGVVGL LDVLRVLRRHLLRAPPAHTMAE
TaCBS17	TraesCS3A02G226700.1	MATVAAPAAGGSGGATTASGEYWSEALKSFLDHIPVSSLSGALRPSPSPALELNLDACVL DAIGSMRRANASGSVIVDEVHRSLSKFVDRDIGYVDFPSLVLWALEELDRVSIERQDKSS DFLSSLKLHPQIAETKISWLAKLFLWEPFFPVRSHDTLFHAMLLFSKHHRLNVIPAVESV NSSVDGFVTQNAVMELLLQSSGLEWLDKIADKQLSEFRFANASKPVLVYSDETLAYTFRV LSKEKTGVAVIDRKTRRLIGMIQCSDVYLLLDDSSLFSNRKIMSAEEFILLKNKDEKSRT GHSSESDSIPSLRSRVQQPVVTNRRSDTLKQAMENLAASGSSCSFIVDEQGHVEGIVTPR DVISVFSPPCMDSRIDGGTFFSAALEQAGCRVE…
TaCBS18	TraesCS3A02G427100.1	MAAVFYHHVVGDLTVGKPEIAELSDADTLDDAARAIAGSPEGAVPVWRARAAPDDPPSGA RFLGMISAVDIAAFLAAAGAGDRAMRAAVGEAVQPNQDLLREVDPGTRLIDALELMRHGV KRFLVRKNGSWTGITKRFSMLYNGKWMKNSESGSPSSAGSSSMQLSPFISCTERFCCLSR EDILRFLIGCLGALAPIPLSPICTLGAINPHYCHVEASAPAMEAIQKIPGDPCGVAVVET TPDGVRKIIGDISAYKLWKCDYVAAAWALANLSAGQFAIGADENGSTPISAFAVPSISSS LSEESAEPGRSPRLLKKFSSRNIGFLNSQANQVRSMYRGRSSPLMCRSTSSLAAVMAQML SHRATHVWVTDAEAEEDDVLVGVVGYTDIFAAV…
TaCBS19	TraesCS3A02G429700.1	MQARREIRTKPEQRGEEDAAAAETPLSARWSPEAEIGMRVEDIWDSLDQPQLSRSDKLNS CFDAIPVSSFPQTFGSQLVDIPSDATLAEAVDILSRNRINGAPVRNVEAPEDASWIDRYI GIVEFAGIAVWLLHQSETSAAALGADEMAAKLGTVTLDPELKPAAPASEAEGAVAEAFGS LPSSELFRKTKVKDISGSFRWAPFLALQSSDTFLTMLLLLSKYRMKSLPVVDIGEGTISN MVTQAAVVHMLSECVGLSWFEDWGTKTLAELGLPLMKTSRLVKVCEDDPALKAFRQMRRR GVGGIPVVDAAGKPVGSIMIKDVKHLLTASESTGHYRTLTAREFIASARQCSGEKQMSII TCTREDNMKEIILKLDAEKRQRIYVVDGEGNLD…
TaCBS20	TraesCS3A02G433400.2	MDGAGGGGGGPHPSRRSISSAAGPRRRGPSMENGHDAAAAARRSSATISRTTSTVTGERT VKRLRLSKALTIPDHTTVYEACRRMAARRVDAVLLTDSNALLCGILTDKDITTRVIAREL KLEDTPVSKVMTRNPLFVLGDTLAVEALQKMVQGKFRHLPVVDNGEVIALLDIAKCLYDA IARMERAAEKGRAIAAAVEGVEKHWGTSVSGPNTFVETLRERMFRPSLSTIISENSKVAT VAPTDTVLTASKKMLELKVSSAVVAIENKPGGILTSRDILMRVIAQNLPPESTTVGKVMT QSPECATIDTPILEALHTMHDGKFLHLPVLDRDGSVVTVVDVLHITHAAIATVGNSGATG SEATSSMMQRFWDSAMSSGPLDDDDDSRSEGST…
TaCBS21	TraesCS3A02G445200.1	MPMAAPQPRRHHAAFLRRRPPTPTPAPAAANGKVAAAASASSKPAQAPPPSLEERTVKQL RLTKALTLPEGTAVSEACRRMAARRADAALLTDAQGVLSGIVTAEDISGRVIAEGLRPEE TSMAKVMTRTPVFVMSNSSATEALHKMVQGKFRHLPVVEHGEVTAMLDITKFLWDAISRM EQAAEQGSAIAAAMAGVEWQWGNEFAGPHAFIENLRDQMFKPSLSTIITENSSVPVVTPL DLVTVAAKKMREYRVNSVVVMTGNMLQGILTSMDLVLRVVAQSLSPEVTLVEKVMTASPG CATLDTSILEALQSMQDGKFRHIPVANKRGQIVACLDALQLTQASISMVEGASGRNDVAN AMVQKFWDSALALHPGEEYDEHSEESRTAASDS…
TaCBS22	TraesCS3B02G257800.1	MATVAAPAAGRSGGAMASGEYWTEALKSFLDHIPVSSLSGALQPSTSPALELNLDACVLD AIGSMRCANAGGAVIVDEVRRSLGKFVDRDIGYVDFPSLVLWALEELDRVSTERQDKSSD FFSSLKLHPQIAETKIAWLAKLFLLEPFFPVRSHDTLFHAMLLFSKHHRLNVIPVVESVN SSVDGFVTQNAVMELLLQSSGLEWLDKIADKQLSEFRFANASKPVLVYSDETVAYTFRVL SKEKTGVAVIDRKNRRLIGMIQCSDVYLLLDDSSLFSNRKIMSAEEFVKLKNKDQKSRTG HSSESEVQSVPSLRSRVQQSVVTNRWSDTLKQAMENLAASGSSCSFIVDEQGHVEGVVTP RDVISVFSPPCMDSRIDGGTFFSAALEQAGCRV…
TaCBS23	TraesCS3B02G463800.1	MAAVFYHHVVGDLTVGKPEIAELSDADTLDDAARAIAGSPEGAVPVWRARAAPDDPPSGA RFLGMISAVDIAAFLAGAGAGDRAMRAAVGEVVQPNQDLLREVDPGTRLIDALELMRNGV KRFLVRKNGSWTGITKRFSMLYNGKWMKNSESGSPSSAGSSSMQLSPFISCAERFCCLSR EDILRFLIGCLGALAPIPLSPICTLGAINPHYCHVEASAPAMEAIQKIPGDPCGVAVVET TSDGVRKIIGDISAYKLWKCDYVAAAWALANLSAGQFVIGADENGSTPISAFPLPSISSS LSEEATEPGRSPRLLKKFSSRNIGFLNSQANQVRSMYRGRSSPLMCRSTSSLAAVMAQML SHRATHVWVTDAEAEEDDVLVGVVGYTDIFAAV…
TaCBS24	TraesCS3B02G467600.1	MQARREIRTKPEQREEEDAASAVAETPLSARWSPEAEIGMRVEDIWDSLDQPQLSRSDKL NSCFDAIAVSSFPQTFGAQLVDIPSDATLAEAVDILSRNRINGAPVRNVEAPEDASWIDR YIGIVEFAGIAVWLLHRSEASASAAALGADELAAKLGTVTLDGGSGGGGGGARELKAATE AEGAVAEAFGSLPSSELFRKTKVKDISGSFRWAPFLALQSSDTFLTMLLLLSKYRMKSLP VVDIGEGTISNMVTQAAVVHMLAECVGLSWFEDWGTKTLAELGLPLMKTSRLVKVCEDEP ALKAFRQMRRRGVGGIPVVDGAGKPVGSIMIKDVKHLLTASESAGHYRTLTAREFIASAR QSSGEKQMSIITCTREDNMKEIILKLDAEKRQR…
TaCBS25	TraesCS3B02G469200.2	MDGAGGGGGGPHPSRRSISSAAGPRRRGPSMENGHDAAAARRSSATISRTTSMVTGERTV KRLRLSKALTIPDHTTVYEACRRMAARRVDAVLLTDSNALLCGILTDKDITTRVIARELK LEDTPVSKVMTRNPLFVLGDTLAVEALQKMVQGKFRHLPVVDNGEVIALLDIAKCLYDAI ARMERAAEKGRAIAAAVEGVEKHWGTSVSGPNTFVETLRERMFKPSLSTIISENSKVATV APTDTVLTASKKMLELKVSSAVVAIENKPGGILTSRDILMRVIAQNLPPESTTVGKVMTQ SPECATIDTPILEALHTMHDGKFLHLPVLDRDGSVVTVVDVLHITHAAIATVGNSGATGS EATSSMMQRFWDSAMSSGPLDDDDDCRSEGSTK…
TaCBS26	TraesCS3B02G479900.1	MAARRADAALLTDAQGVLSGILTAEDISGRVIAEGLRPEETSMAKVMTRTPVFVMSNSSA TEALQKMVQGKFRHLPVVENGEVTAMLDITKFLWDAISRMEQAAEQGSAIAAAMEGVERQ WGNEFAGPHAFIENLRDQMFKPSLSTIISENSSVPVVSPLDLVTVAAKKMREYRVNSVVV MTGNILQGILTSMDLVLRVVAQSLSPEVTLVEKVMTASHGCATLDTSILEALQSMQDGKF RYIPVANKRGQIVACLDALQLAHASISMVEGASGRNDTANAMVQKFWDSALALHPAEEYD EHSEESRTAASDSVEGKQTPPHVGNAFSFKIEDRKGRMHRFSCVSESLDELVSAVAYRLG MENEKANVNLLYDDDEGDRVLLATDGDLVAAIE…
TaCBS27	TraesCS3B02G573900.1	MLDITKFLCDAISRMEKAAEQGSAIAAAMEGVEQQWGNEFAGLHAFIENLRDQMFKPSLS TIITENSSVPAVCPSDLVTVAAKKMREHRVNSVVVMTGNILQGIITSKDLVLRVVAQSLS PEATLIEKVMTASPGCATLDTSILEVLQSMQDRKYHHILVADKRGQIVACLDTLQLTHTA ISMVEGASGPNDVANTMVQKFWDSALALHASEENDWHSDESRTAASDSAEGKQTPPHVGN AFSFKIEDRKGRMHRFSCVSESLDELVSAIAYRLGTENKKANVNLLYDDDEGDRVLLATD GDLVAAIEHARSAGWKVLRLHMDDGPETGAESTPTSSLDTSITRRGCSSLRLGRVAGAAA FAGVGVIVYLKCSRQ
TaCBS28	TraesCS3D02G224700.1	MEMATVAAPAAGRSGGATTASGEYWSEALKSFLDHIPVSSLSGALQSSPSPALELNLDAC VLDAIGSMRPANAGGAVIVDEVHRSLGKFVDRDIGYVDLPSLVLWALEELDRVSTERQDK SSDFLSSLKLHPQIAETKIAWLAKLFLLEPFFPVRSHDTLFHAMLLFSKHHRLNVIPVVE SVNSSVDGFVTQNAVMELLLQSSGLEWLDKIADKQLSVFRFANASKPVLVYSDEIVAYAF GVLSKEKTGVAVIDRKTRRLIGMIQCSDVYLLLDDSSLFSNRKIMSAEEFVKLKNKDDKC STEHSSESEGQSVPSLRSRVQQPVVTHRRSDTLKQAMENLAASGSSCSFIVDEQGHVEGV VAPRDIISVFSPPCMDSRIDGGTFFSAALEQAG…
TaCBS29	TraesCS3D02G422700.1	MAAVFYHHVVGDLTVGKPEIAELSDADTLDDAARAIAGSPEGAVPVWRARAAPDDPPSGI RFLGMISAVDIAAFLAGAGAGDRAMRAAVGEVVQPNQDLLREVDPGTRLIDALELMRNGV KRFLVRKNGSWTGITKRFSMLYNGKWMKNSESGSPSSAGSSSMQLSPFISCAERFCCLSR EDILRFLIGCLGALAPIPLSPICTLGAINPHYCHVEASAPAMEAIQKIPGDPCGVAVVET TPDGVRKIIGDISAYKLWKCDYVAAAWALANLSAGQFVIGADENGSTPISAFPLPSISSS LSEEAAEPGRSPRLLKKFSSRNIGFLNSQANQVRSMYRGRSSPLMCRSTSSLAAVMAQML SHRATHVWVTDAEAEEDDVLVGVVGYTDIFAAV…
TaCBS30	TraesCS3D02G425000.1	MQARREIRTKPEQRGEEDAAAVAETPLSARWSPEAEIGMRVEDIWDSLDQPQLSRSDKLN SCFDAIPVSSFPQTFGSQLVDIPSDATLAEAVDILSRNRINGAPVRNVEAPEDASWIDRY IGIVEFAGIAVWLLHQSETSAAALGADEVAAKLGTVTLDPELKPAAPASEAEGAVAEAFG SLPSSELFRKTKVKDISGSFRWAPFLALQSSDTFLTMLLLLSKYRMKSLPVVDIGEGTIS NMVTQAAVVHMLAECVGLSWFEDWGTKTLAELGLPLMKTSRLVKVCEDDPALKAFRQMRR RGVGGIPVVDGAGKPVGSIMIKDVKHLLTASESTGHYRTLTAREFIASARQSSGEKQMSI ITCRREDNMKEIILKLDAEKRQRIYVVDGEGNL…
TaCBS31	TraesCS3D02G426800.1	MDGAGGGGGGPHPSRRSISSAAGPRRRGPSMENGHDAAATAARRSSATISRTTSTVTGER TVKRLRLSKALTIPDHTTVYEACRRMAARRVDAVLLTDSNALLCGILTDKDITTRVIARE LKLEDTPVSKVMTRNPLFVLGDTLAVEALQKMVQGKFRHLPVVDNGEVIALLDIAKCLYD AIARMERAAEKGRAIAAAVEGVEKHWGTSVAGPNTFVETLRERMFRPSLSTIISENSKVA TVAPTDTVLTASKKMLELKVSSAVVAIENKPGGILTSRDILMRVIAQNLPPESTTVGKVM TQSPECATIDTPILEALHTMHDGKFLHLPVLDRDGSVVTVVDVLHITHAAIATVGNSGAT GSEATSSMMQRFWDSAMSSGPLDDDDDSRSEGS…
TaCBS32	TraesCS3D02G438100.1	MPMAAPQPRRHHAAFLRRRPPTPTPAPAAANGKAAAAASTSSKPAQAPPPSLEERTVKQL RLTKALTLPEATAVSEACRRMAARRADAALLTDAQGVLSGIVTAEDISGRVIAEGLRPEE TSMAKVMTPTPVFVMSNSSATEALQKMVQGKFRHLPVVEHGTVTAMLDITKFLWGAISRM EQAAEHGSAIAAAMEGVERQWGNEFAGPHAFIENLRDQMFKPSLSTIITENSSVPVVSPF DLVTVAAKKMREYRVNSVVVMTGNILQGILTSMDLVLRVVAQSLSPEVTLVEKVMTARPG CATLDTSILEALQSMQDGKFRHIPVANKRGQIVACLDALQLTHASISMVEGASGRNDVAN AMVQKFWDSALAVHPAEEYDEHSEESRTAASDS…
TaCBS33	TraesCS3D02G513700.1	MPMAAPQPRRHQSAFLRSKPPAPANGKPAAASSKPKSPASPAHSSLEERTVKQLGLTKAL TLPEATAVSEACRRMAARRADAKGVLSGIVTPEDISGGVIAEGLRPDATSVAKVMTHNPV FVMSNSPATEALQKMVQGKFRHLPVVEHGEVIAMLDITKFLCDAISRMEKAAEQGSAIAA AMEGVEQQWGTEFAGPHAFIENLRDHMFKPSLSTIITENSSVPAVSASDLVTVAAKKMRE HRVNSVVVMTGNILQGIITYSDLVLRVVAQSLSPEATLVEKVMTASPGCATLDTSILEAL QSMQDRKFRHIPVVDKRGQVIACLDALQLTHTAISMAEGASGPDGVANTMIQKFWVLHPA EYDLHSEESRTAASDSAEGKHTPPPPHVGNAFS…
TaCBS34	TraesCS4A02G206600.1	MNSGATAAVAQNRRTRSRPPSAASSRKSDDPSAAVANGNGKAPSKPTSPNHVAGERTVKK LRLSKALTIPEGTTVSEACRRMAARRVDAVLLTDVNGLLSGIVTDKDIATRVIAEGLRVE QTIISKIMTRSPHYVTADTLAIEALQKMVQGKFRHLPVVDNGEVIAMLDIAKCLYDAISR LEKAAEQGSALAAAVEGVERQFGSNFSAPSTLIETIRERMFKPSLSTIITESTKVAIVSP SDPVYVAAQKMRELRVNSVVITTGNLLQGIFTSKDVLMRVVAQNLSPELTLVEKVMTAHP DCATLDTSILDALHIMHDGKFLHIPVVDGDGRVVACLDVLQLTQAAISMAEGGSGAANDV ANTMMQKFWDSALALEPPDEEFDSQSEISLVMP…
TaCBS35	TraesCS4A02G247300.1	MQRAIQAIGSHGSVLKSAVLQHISVVKPAMLPAVFPRFMSVSSAQIEESGFESSTVADIL KSKGKSADGSWLWCTTDDSVYDAVKSMTQHNVGALVVVKPGEDKSIAGIVTERDYLRKII VQGRSSKSTKVGDIMTEENKLITVKPETRVLKAMQLMTEKRIRHIPVISGTEMMGMVSIG DVVRAVVSEHKEELNRLNAYIQGGY
TaCBS36	TraesCS4A02G320000.1	MFSHGADPAHDASAAGGGVGVSAGGPLVHTRFVWPHGGKRVFLSGSFTRWSEHLPMSPVE GCPTVFQAICSLPPGIYQYKFNVDGQWRHDEGQPTITGEYGVVNTLYLTREFDHINTVLS PTTPGSRMDVDNDSFQRMGSLLDGALQEGSPRISEAAIQISRCRVAEYLNAHTGHDLLPD SGKVIALDINLPVKQSFHILHEQGIPVAPLWDSFRGQFVGLLSPLDFILILRELETHGSN LTEEQLETHTISAWKEAKRQTYGRNDGQLRSNQHLVHATPYESLRGIAMKILETGISTVP IIYSSSSDGSFPQLLHLASLSGILKCICRYFKNSTGSLPILNQPVCSIPLGTWVPKIGEP NGHPLAMLRPNTSLSSALNLLVQAGVSSIPIVD…
TaCBS37	TraesCS4B02G022400.1	MSWRHASPPPRATAAPSRRLTRLLHTPSPNSETAHWKRGEKTELNNFGEAWRGGEGREEA RRRRRRRMAVEYRCCGGPFFEHIAVIVVLVLFAGLMSGLTLGLMSLSLVDLEVLAKSGTD KDRKYAAKILPVVKNQHLLLCTLLICNAVAMEALPIFLDSLVTAWGAVLISVTLILLFGE IIPQSICSRYGLAIGASVAPLVRVLVWICFPVAYPIAKLLDHMLGHGKAALFRRAELKTL VTLHGNEAGKGGELTHDETTIIAGALELSEKKAKDAMTPLCDTFVIDINAKLDRKLMQEV IEKGHSRVPVYYEKDTNIIGLILVKNLLSINPDDEIPIKSVTIRKIPRVSEDMPLYDILN EFQKGHSHMAVVIKQNIPSYPAKQPSIDGGSLE…
TaCBS38	TraesCS4B02G067600.1	MYDLTQNKMQRAIQAIGSHGSVLKSAVLQHISVVKPAMLPAVFPRFMSVSPAQIEESGFE SSTVADILKSKGKSADGSWLWCTTDDSVYDAVKSMTQHNVGALVVVKPGEDKSIAGIVTE RDYLRKIIVQGRSSKSTKVGDIMTEENKLITVKPETRVLKAMQLMTDKRIRHIPVISGTE MMGMVSIGDVVRAVVSEHKEELNRLNAYIQGGY
TaCBS39	TraesCS4B02G110100.2	MIPPPLPPTETGRPPPSPPLPTTSRKRPNASSFFCCFHLDPDSSFWPGVGFVRGERTVKK LRLSKALTIPEGTTVSEACRRMAARRVDAVLLTDVNGLLSGIVTDKDIATRVIAEGLRVE QTIISKIMTRSPHYVTADTLAIEALQKMVQGKFRHLPVVDNGEVTAMLDIAKCLYDAISR LEKAAEQGNALAAAVEGVERQLGSNFSAPSTLIETIRERMFKPSLSTIITESTKVAIVSP SDPVYVAAQKMRELRVNSVVITTGNLLQGIFTSKDVLMRVVAQNISPELTLVEKVMTAHP DCATLDTSILDALHIMHDGKFLHIPVVDGDGRVVACLDVLQLTQAAISMAEGGSGAANDV ANTMMQKFWDSALALEPDEEFDSQRLVDASFVI…
TaCBS40	TraesCS4D02G066600.1	MQRAIQAIGSHGSVLKSAVLQHISVVKPAMLPAVFPRFMSVSPAQIEESGFESSTVADIL KSKGKSADGSWLWCTTDDSVYDAVKSMTQHNVGALVVVKPGEDKSIAGIVTERDYLRKII VQGRSSKSTKVGDIMTEENKLITVKPETRVLKAMQLMTDKRIRHIPVISGTEMMGMVSIG DVVRAVVSEHKEELNRLNAYIQGGY
TaCBS41	TraesCS4D02G107800.1	MNSGATAAVAQNRRTRSRPPSAASSRKSDDPSAASANGNGKGPSKPTSPNHVAGERTVKK LRLSKALTIPEGTTVSEACRRMAARRVDAVLLTDVNGLLSGIVTDKDIATRVIAEGLRVE QTIISKIMTRSPHYVTADTLAIEALQKMVQGKFRHLPVVDNGEVIAMLDIAKCLYDAISR LEKAAEQGSALAAAVEGVERQFGSNFSAPSTLIETIRERMFKPSLSTVITESTKVAIVSP SDPVYVAAQKMRELRVNSVVITTGNLLQGIFTSKDVLMRVVAQNLSPELTLVEKVMTAHP DCATLDTSILDALHIMHDGKFLHIPVVDGDGRVVACLDVLQLTQAAISMAEGGSGAANDV ANTMMQKFWDSALALEPPDEEFDSQSEISLVMP…
TaCBS42	TraesCS5A02G053000.1	MQGIAKALSQHGKQLRLAVLQHMNKGIFSWATLISRIQSESPAVIIPHMGLENITVREIL RAKGEAQSRAVYWCSTTHLVHEAVKHMTANNVGSLVVLKSGDDKQLAGIVTERDFARKIL LPGRPSEETRVEDIMTEENKLITVSSNTNILRAMELMTDEHIRHVPVFDEKVVGMISIGD VVRAIVDQQHQEVKQLKKYITGDYY
TaCBS43	TraesCS5A02G118800.1	MSSTAAAAPPARRTRSRLPSASSRRSDDPSSAANANGNGKTSPKLASPKHLPGERTVKKL RLSKALTIPEGTTVYDASRRMAARRVDAVLLTDAQGLLSGIVTDKDISTRVIAEGLRVEQ TAMSKIMTRNPTYVTADSLAIEALQKMVQGKFRHLPVVENGEVMAMLDIAKCLYDAIARL EKAAEQGSAIAAAVEGVERQLGGNFTAPYAFIETLRERMFKPSLSTIVTEDTKVAIVSPS DPVYVATQKMREFRVNSVIVTTGNTVQGIFTSKDVLMRVVSQNLSPELTLVEKVMTANPD CAMLDTTILDALHIMHDGKFLHIPVLDREGQIAACLDVLQLTHAAIQLVEGGNGTANDMA NSVMQRFWDSALALEPPDDELDSRSEASLLMAS…
TaCBS44	TraesCS5A02G209500.1	MAGLSPPRRTMSLGSGSRRAAAAGMAGPKPGLARSMTLGSERTVKRLRLSKALTMPESTT VLEACRRMAARRVDAALLTDSNALLRGILTDKDIATRVIAREVRMDETPVWKVMTRHPVF VLSDTLAVEALQKMVQGKFRHLPVVENGEVMAMLDIAKCLYDAIARMERASEKGKAVIDG TDKYHSGSNPSSLLEAFKEQMLRPSLSTIITADSTVVIAAPGDSVLAATKMMVEAHASSA VVAVGNKPRGILTSRDILMRMIARNLPADSTPVEKVMTLDPECATVDTPILDALRTMQER KFLHLPVMDRDGSIVCIVDVIDITHAAISIVESSGTGDEATISMIQRFWDSAMALGSLDD ETETQSLMSDATRSQFLLEKEATRSQMMSEVIH…
TaCBS45	TraesCS5B02G063400.1	MQGIAKALSQHGKQLRLTVLQRMNKGIFSWATLISRIQSESPAVIIPHMGLENITVREIL RAKGEAQSRAVYWCSTTHLVHEAVKHMTANNVGSLVVLKSGDDKQLAGIVTERDFARKIL LPGRPSEETRVEDIMTEENKLITVSSNTNILRAMELMTDEHIRHVPVFDEKVVGMISIGD VVRAIVDQQHQEVKQLKKYITGDYY
TaCBS46	TraesCS5B02G117400.2	MSSTAAAAPPARRTRSRPPSASSRRSDDPSSAVNANANGNGKTSPKLASPKHLPGERTVK KLRLSKALTIPEGTTVYDASRRMAARRVDAVLLTDAQGLLSGIVTDKDISTRVIAEGLRV EQTIMSKIMTRNPTYVTADSLAIEALQKMVQGKFRHLPVVENGEVMAMLDIAKCLYDAIA RLEKAAEQGSAIAAAVEGVERQLGGNFTAPYAFIETLRERMFKPSLSTIVTEGTKVAIVS PSDPVYVATQKMREFRVNSVIVTTGNTVQGIFTSKDVLMRVVSQNLSPELTLVEKVMTAN PDCATLDTTILDALHIMHDGKFLHIPVLDREGQIAACLDVLQLTHAAIQLVEGGNGTAND MANSVMQRFWDSALALEPPDDELDSRSEASLLM…
TaCBS47	TraesCS5B02G207600.1	MAGLSPPRRTMSLGSGSRRAAAAGMAGPKPGLARSVTLGSERTVKRLRLSKALTMPESTT VLEACRRMAARRVDAALLTDSNALLCGILTDKDIATRVIAREVRMDETPVWKVMTRHPVF VLSDTLAVEALQKMVQGKFRHLPVVENGEVMAMLDIAKCLYDAIARMERASEKGKAVIDG TDKYHSGSNPSSLLEAFKEQMLRPSLSTIITADSTVVIAAPGDSVLAATKMMVEAHANSA VVAVGNKPRGILTSRDILMRMIARNLPADSTPVEKVMTLDPECATVDTPILDALRTMQER KFLHLPVMDRDGSIVCIVDVIDITHAAISIVESSGTGDEATISMIQRFWDSAMALGSMDD ETETQSLMSDATRSQIFFEKEAARSQMMSEVIH…
TaCBS48	TraesCS5B02G559100.1	MFSHGADPAQDASAAGGGVGVSAGGPAVPTRFVWPHGGKRVFLSGSFTRWSEHFPMSPVE GCPTVFQAICNLPPGIYQYKFNVDGQWRHDEGQPTITGEYGVVNTLYLTREFDHINTVLS PTTPGSRMDVDSDSFQRMGSLSDGALQEGSPRISEAAIQISRCRVAEYLNAHTGYDLLPD SGKVIALDINLPVKQSFHILHEQGIPVAPLWDSFRGQFVGLLSPLDFILILRELETHGSN LTEEQLETHTISAWKEAKRQTYGRNDGQLRSNQHLVHATPYESLRGIAMKILETGISTVP IIYSSSSDGSFPQLLHLASLSGILKCICRYFKNSTGSLPILNQPVCSIPLGTWVPKIGEP NGHPLAMLRPNTSLSSALNLLVQAGVSSIPIVD…
TaCBS49	TraesCS5D02G064300.1	MQGIAKALSQHGKQLRLAVLQHMNKGIFSWATLISRIQSESPAVIIPHMGLENITVREIL RAKGEAQSRAVYWCSTTHLVHEAVKHMTANNVGSLVVLKSGDDKQLAGIVTERDFARKIL LPGRPSEETRVEDIMTEENKLITVSSNTNILRAMELMTDEHIRHVPVFDEKVVGMISIGD VVRAIVDQQHQEVKQLKKYITGDYY
TaCBS50	TraesCS5D02G130200.1	MSSTAAAAPPARRTRSRPPSASSRRSDDPSSAANGNGKTSPKLASPKHLPGERTVKKLRL SKALTIPEGTTVYDASRRMAARRVDAVLLTDAQGLLSGIVTDKDISTRVIAEGLRVEQTI MSKIMTRNPTYVTADSLAIEALQKMVQGKFRHLPVVENGEVMAMLDIAKCLYDAIARLEK AAEQGSAIAAAVEGVERQLGGNFTAPYAFIETLRERMFKPSLSTIVTEGTKVAIVSPSDP VYVATQKMREFRVNSVIVTTGNTVQGIFTSKDVLMRVVSQNLSPELTLVEKVMTANPDCA TLDTTILDALHIMHDGKFLHIPVLDREGQIAACLDVLQLTHAAIQLVEGGNGTANDMANS VMQRFWDSALALEPPDDELDSRSEASLLMASEA…
TaCBS51	TraesCS5D02G215700.1	MAGLSPPRRTMSLGSGSRRAAAAGMAGPKPGLARSVTLGSERTVKRLRLSKALTMPESTT VLEACRRMAARRVDAALLTDSNALLCGILTDKDIATRVIAREVRMDETPVWKVMTRHPVF VLSDTLAVEALQKMVQGKFRHLPVVENGEVMAMLDIAKCLYDAIARMERVSEKGKAVIDG TDKYHSGSNPSSLLEAFKEQMLRPSLSTIITADSTVVIAAPGDSVLAATKMMVEAHANSA VVAVGNKPRGILTSRDILMRMIARNLPADSTPVEKVMTLDPECATVDTPILDALRTMQER KFLHLPVMDRDGSIVCIVDVLDITHAAISIVESSGTGDEATISMIQRFWDSAMALGSMDD ETETQSLMSDATRSQIFFEKEAARSQMMSEVIH…
TaCBS52	TraesCS5D02G565200.3	MFSHGADPAHDASAAGGGVGVSAGGPVVHTRFVWPHGGKRVFLSGSFTRWSEHLPMSPVE GCPTVFQAICSLPPGIYQYKFNVDGQWRHDEGQPTITGEYGVVNTLYLTREFDHINTVLS PTTPGSRMDVDNDSFQRMGSLSDGALQEGSPRISESAIQISRCRVAEYLNAHTGYDLLPD SGKVIALDINLPVKQSFHILHEQGIPVAPLWDSFRGQFVGLLSPLDFILILRELETHGSN LTEEQLETHTISAWKEAKRQTYGRNDGQLRSNQHLVHATPYESLRGIAMKILETGISTVP IIYSSSTDGSFPQLLHLASLSGILKCICRYFKNSTGSLPILNQPVCSIPLGTWVPKIGEP NGHPLAMLRPNTSLSSALNLLVQAGVSSIPIVD…
TaCBS53	TraesCS6A02G132700.1	MAQLRAFADEQQQEALHGHGGDSNSNKKARAGLCGVLRERKVVELARAKRRLVEVPYTAT LANAANALLAGRVSAATVAAPPGHWIGAGGSLIVESDPATGAARKHYIGMVNMLDILTHI AETGHDDDADATAVEDGGGSPPVDLDRRMSVPVSSVIGHSLEGLTLWTLHPNTSLLDCME TFSKGVHRALVPLESSADNVVAVELVESAPVYRMLTQMDVVRFLRAHGAELGGVLSRTVR ELGAASEAVLAVASRTKVIEAIRTMRAASLTAVPVVDAPVDAYILQDGRGKKVVETFSAT DLRDCPVAQLRSWLGASVAEFKDKVAEYRREGSRPLDAAAGVQSPDEGDTNTAVDAGTGN EEEKPPRPREMVTCSFESTLGEVIEKAAASHVH…
TaCBS54	TraesCS6A02G235600.1	MAASILSHVVSDLCIGKPAVRVLPPSTPIAAALATLRAGADPFVFVDAAPPDAKKAAALS VVKVSVAEILCYVCGDGGNLGDPAAALRRPVSVLTAVVGDHGVTRRVDPQTSLLDAIDAL LANNSHSLLVPLHARARKKHHHASAGYCVLTQQDIVRHLFGSISLFAPVAALSVASLGLV RRDDAHAVHVDDDALDAIPLLQRSIGHGTAVAVVADDDALVGEICPGVLGSCDDVESVSA AFAALSAGDAMTYIDCYFSPPEFLLRSIRAELTDKGLHAMCDLMDAAYTTDVAALSSSST SSDEECLPLAPARRARKMSSGSFRWRSTEDVAACHAGSSLVAVMAQALAHRVGHVWVIDE LTGALVGVVSCADVLAVLRDHLRPECYADDL
TaCBS55	TraesCS6A02G283600.3	MSSACDDDHASLLRSHPAAVAGGAGATSSSSLSCPSPRAAAGHRHVDVEAADGTASPRRP GGVRGLLRHLDRRVHARGSARRQQQQLDRLPEQPSAAPSQPQRERAGEELGDGAPPEWAL LLIGCLLGLATGICVAAFNRGVHVIHDWAWAGTPNEGAAWLRLQRLSDTWHRILLIPVSG GVIVGMMHGLLEIFEQLKLAKQPQNQGISLLAAIFPTVKAVQAAVTLGTGCSLGPEGPSV DIGKSCALGCSEMMENNRERRIALVAAGAAAGIASGFNAAVAGCFFAIETVLRPLKAENA PPFTTAMIILASVISSTVSNVLLGERPAFTVPAYELKSAAELPLYLILGMLCGAVSVVFG RLVVWFSRFFAYMKERFDFPIVVYPALGGLGAG…
TaCBS56	TraesCS6A02G392100.2	MACINTLQSCSMFKGAKSKARRGRASGGTFECRASTFMDGSGLRLGLDENPDAIISGEWP ENFSLLSYDDLRAYLQSQQQQQQRQPSHAGDQQRGPLLREAMSTPVLMVTAEQALVEVEG HFQLVSGLPVVDSARRCVGVVVKSDHVRASHGPKTKIADVMTSPAITLSCDKTVTDAAAL MLRKKIHRLPIVNQDNQVIGIVTRDDVLRALEAMLKF
TaCBS57	TraesCS6B02G160900.1	MAQLRAFADEQQQQEALHGHGGDSNSNKKARAGLCGVLRERKVVELARAKRRLVEVPYTA SLANAANALLAGRVSAVTVAAPPGHWIGAGGSLIVESDPATGAARKHYIGMVNMLDILTH IAETGHDDDDAIALEDGGGSPPVDLDSRMSVPVSSVIGHSLEGLTLWTLHPNTSLLDCME TFSKGVHRALVPLESSADNVVAVELVESAPVYRMLTQMDVVRFLRAHGAELGGVLSRTVR ELGAASEAVLAVASRTKVIEAIRTMRAASLTAVPVVDAPMDAYILQDGRGKKVVETFSAT DLRDCPVAQLRSWLGASVAEFKDKVAEYRREGSRPLDAAAGVQSPDEGDTNTTVDAGTGN EEEPPRLREMVTCSFESTLGEVIEKAVASHVHR…
TaCBS58	TraesCS6B02G264200.1	MAASILSHVVSDLCIGKPAVRVLPPSTPIAAALATLRAGADPFVFVDAAPPDAKKTAALS VVKVSVAEILCYVCGNLGDPAAALGRPVSVLTAVVGDHGVTRRVDPQTSLLDAIDALLAN NSHSLVVPLHARARKKHQHASAGYCVLTQQDIVRHLFGSISLFSPVAALSVSSLGLVRRD DVHAVHVDDDALDAIPLLRRSIGQGTAVAVVADDDALVGEICPGVLGSCDDVESVSAAFA ALSAGDAMTYIDCYFSPPEFLLRSIRAELTDKGLHAMCDLMDAAYTTDVAALSSSSTSSD EECLPLAPARRARKMSSGSFRWRSTEDVAACHAESSLVAVMAQALAHRVGHVWVVDEVSG VLVGVVSCADVLTVLRDHLRLECHADDL
TaCBS59	TraesCS6B02G432300.2	MACINTLQSCSMFKGAKAEARRGKATGAGSFGCRASTFMDGSGLRLGLDENPDAIISGEW PENFSLLSYDDLRAYLQSQQQQQQQPPSHAADQQRGPLLREAMSTPVLMVTAEQALVEVE GHFQLVSGLPVVDSARRCVGVVVKSDCARASHGPKTKIADVMTSPAITLSCDKTVTDAAA LMLKKKIHRLPIVNQDNQVIGIVTRDDVLRALEAMLKF
TaCBS60	TraesCS6D02G122400.1	MAQLRAFANEQHQQEALHGHGHGGDSDSNKKARAGLCGVLRERKVVELARAKRRLVEVPY TATLANAANALLAGRVSAVTVAAPPGHWIGAGGSLIVESDPATGAARKHYIGMVNMLDIL THIAETGHDDDDDASAVKDGGGSPPVDLDRRMSVPVSSVIGHSLEGLTLWTLHPNTSLLD CMETFSKGVHRALVPLESSADNVVAVELVESAPVYRMLTQMDVVRFLRAHGAELGGVLSR TVRELGAASEAVLAVASRTKVIEAIRTMRAASLTAVPVVDAPMDAYILQDGRGKKVVETF SATDLRDCPVAQLRSWLGASVAEFKDKVAEYRRDGSRPLDAAAGVQSPDEGDTNTAVEAG TGNEEEPPRPREMVTCSFQSTLGEVIEKAAASH…
TaCBS61	TraesCS6D02G218300.1	MAASILSHVVSDLCIGKPAVRVLPPSTPIAAALATLRAGADPFVFVDAAPPDAKKTAVLS VVKVSVAEILCYVCGDGGNLSDPAAALGRPVSVLTAVVGDHGVTRQVDPQTSLLDAIDAL LANNSHSLVVPLHARARKKHHHVSAGYCVLTQQDIVRHLFGSISLFSPVAALSVSSLGLV RRDDVHAVHVDDDALDAIPLLRRSIGQGTAVAVVADDDALVGEICPGVLGSCDDVESVSA AFATLSAGDAMTYIDCYFSPPEFLLRSIRAELTGKGLHAMCDLMDAAYTTDVGALSSSST SSDEECLPLAPARRARKMSSGSFRWRSTEDVAACHAESSLVAVMAQALAHRVGHVWVVDE LSGALVGVVSCADVLAVLRDHLRPE
TaCBS62	TraesCS6D02G264100.1	MSASCDDDHASLLRSHPAAVAGGAGASSSSLSCPSPRAAAGHRHVDVEAADGAASPRRAG GVRGLLRHLDRRVYARGSARRQQQQQQLDRPAAFPEEQSAAPSQPQRERAGEELGDGAPP EWALLLIGCLLGLATGICVAAFNRGVHVIHDWAWAGTPNEGAAWLRLQRLSDTWHRILLI PVSGGVIVGMMHGLLEIFEQLKLAKQPQNQGISLLAAIFPTVKAVQAAVTLGTGCSLGPE GPSVDIGKSCALGCSEMMENNRERRIALVAAGAAAGIASGFNAAVAGCFFAIETVLRPLK AENAPPFTTAMIILASVISSTVSNVLLGERPAFTVPAYELKSAAELPLYLILGMLCGAVS VVFGRLVVWFSRFFAYMKERFDFPIVVYPALGG…
TaCBS63	TraesCS6D02G378000.3	MEALLGSAREHSYTTSTQDKEAVSGEEQLASMACINTLQSCSMFKGAKTEARRGRASGGS FGCRASTFMDGSGLRLGLDENPDAIISGEWPENFSLLSYDDLRAYLQSQQQQQQQPPSHA GDQQRGPLLREAMSTPVLMVTAEQALVEVEGHFQLVSGLPVVDSARRCIGVVVKSDRVRA SHGSKTKIADVMTSPAITLSCDKTVTDAAALMLRKKIHRLPIVNQDNQVIGIVTRDDVLR ALEAMLKF
TaCBS64	TraesCS7A02G240700.2	MAHIDLEPLRSGAAALPSSSDPDSPTTPRRNRVRELLRNLDRRLSSRGRHNHVDSGPASP TAAGEAGAPRREEESDELGDGAPPEWALLLVGCLLGLATGICVAAFNRGVHVIHEWAWAG TPTEGAAWLRLQRLADTWHRILLIPVTGGVVVGMMHGLLEIFEQIRLSMSSQREGIDFMS AIFPAIKAIQAAITLGTGCSLGPEGPSVDIGKSCAIGCAEMMENNRERRIALIAAGSAAG IASGFNAAVAGCFFAIETVLRPLRAENSPPFTTAMIILASVISSTVSNVLLGEKAAFIVP TYELKSAAELPLYLILGMLCGVVSVVFRQLVVWFTKTFDLIRKKFGLPAVVCPALGGLGA GLIALRYPGILYWGFTNVDEILHTGKSASAPGI…
TaCBS65	TraesCS7B02G136300.1	MAHSDLEPLRSGAAALPSSSDPDSPTTPRRNRVRELLRNLDRRLSSRGRHNHVDSGPASP TAAGEAGAPRREEESDELGDGAPPEWALLLVGCLLGLATGICVAAFNRGVHVIHEWAWAG TPTEGAAWLRLQRLADTWHRILLIPVTGGVVVGMMHGLLEIFEQIKLSMSSQREGIDFMS AIFPAIKAIQAAITLGTGCSLGPEGPSVDIGKSCAIGCAEMMENNRERRIALIAAGSAAG IASGFNAAVAGCFFAIETVLRPLRAENSPPFTTAMIILASVISSTVSNVLLGEKAAFIVP TYELKSAAELPLYLILGMLCGVVSVVFRQLVVWFTKTFDLIRKKFGLPAVVCPALGGLGA GLIALRYPGILYWGFTNVDEILHTGKSASAPGI…
TaCBS66	TraesCS7D02G239700.3	MAHSDLEPLRSGAAALPSSSDPDSPTTPRRNRVRELLRNLDRRLSSRGRHNHVDSGPASP TAAGEAGAPRREEESDELGDGAPPEWALLLVGCLLGLATGICVAAFNRGVHVIHEWAWAG TPTEGAAWLRLQRLADTWHRILLIPVTGGVVVGMMHGLLEIFEQIRLSMSSQREGIDFMS AIFPAIKAIQAAITLGTGCSLGPEGPSVDIGKSCAIGCAEMMENNRERRIALIAAGSAAG IASGFNAAVAGCFFAIETVLRPLRAENSPPFTTAMIILASVISSTVSNVLLGEKAAFIVP TYELKSAAELPLYLILGMLCGVVSVVFRQLVVWFTKTFDLIRKKFGLPAVVCPALGGLGA GLIALRYPGILYWGFTNVDEILHTGKSASAPGI…
Arabidopsis
Gene name	Protein sequence
AT1G09020.1	MFGSTLDSSRGNSAASGQLLTPTRFVWPYGGRRVFLSGSFTRWTEHVPMSPLEGCPTVFQ VICNLTPGYHQYKFFVDGEWRHDEHQPFVSGNGGVVNTIFITGPDMVPAGFSPETLGRSN MDVDDVFLRTADPSQEAVPRMSGVDLELSRHRISVLLSTRTAYELLPESGKVIALDVNLP VKQAFHILYEQGIPLAPLWDFGKGQFVGVLGPLDFILILRELGTHGSNLTEEELETHTIA AWKEGKAHISRQYDGSGRPYPRPLVQVGPYDNLKDVALKILQNKVAAVPVIYSSLQDGSY PQLLHLASLSGILKCICRYFRHSSSSLPILQQPICSIPLGTWVPRIGESSSKPLATLRPH ASLGSALALLVQAEVSSIPVVDDNDSLIDIYSR…
AT1G15330.1	MQEEKSKEDHSRLINVTAKDLTVRNRRLVEVPYTATLSHAMNTLVANSISALPVAAPPGH WIGAGGSMIMESDKQTGVVRKHYIGILTMLDILAHIAGEDSNLSDLDRKMSSQVSSIIGH CLEGLSLWTLNPNTSVLECMEVFSKGIHRALVPVESSIESNNTIAGVELIESASAYKMLT QMDLLRFLKDHHFDDLKTVLSRSISDLGAVNDSVYAITERTTVSNAINVMKGALLNAVPI VHAPDIAQEDHLQLVNGRHRKVIGTFSATDLKGCRLPELQTWLPLTALEFTEKTSGKERE VVSCGVESTMEEAIEKVVTRGVHRVWVMDQQGLLQGVVSLTDIIRSLRSTLS
AT1G55620.1	MMHGLLEILDQIRQSNSSQRQGLDFLAGIYPVIKAIQAAVTLGTGCSLGPEGPSVDIGKS CANGFALMMENNRERRIALTAAGAASGIASGFNAAVAGCFFAIETVLRPLRAENSPPFTT AMIILASVISSTVSNALLGTQSAFTVPSYDLKSAAELPLYLILGMLCGAVSVVFSRLVTW FTKSFDFIKDKFGLPAIVCPALGGLGAGIIALKYPGILYWGFTNVEEILHTGKSASAPGI WLLAQLAAAKVVATALCKGSGLVGGLYAPSLMIGAAVGAVFGGSAAEIINRAIPGNAAVA QPQAYALVGMAATLASMCSVPLTSVLLLFELTKDYRILLPLMGAVGLAIWVPSVANQGKE SDSSEGRSTGRGYSSLSPSERKTEGVWRHTDNA…
AT1G80090.1	MQSYSRLMQFKVKDLMIDKRRLVEVPDNATLGDALNTMVANRVRAVPVAAKPGQWLGAGG SMIVELDKQSGSARKQYIGMVTMLDVVAHIAGDDGESGLDKKMAAPVSSIIGHCPEGLSL WSLNPNTSIMDCMEMLSKGIHRVLVPLDSNTENITGPELVESASAYAMLSQMDLISFFFD QSSQLHGILSHTVTDLSAIHNTVLALTSQARVKDAIQCMSIAMLNAVPIVEASGEGEDHK QLVDGKNRRVVGTFSASDLKGCHLATLRSWLPLNALEFVEKIPRTLLFTAATSTPGRELV TCHVTSTLAQVIHMVTTKRVHRVWVVDQNGGLQGLVSLTDIIAVVRSALLSGAPDLF
AT2G14520.1	MAVEYECCGTSFFIHIAVIVLLVLFAGLMSGLTLGLMSMSLVDLEVLAKSGTPRDRIHAA KILPVVKNQHLLLCTLLICNAAAMEALPIFLDALVTAWGAILISVTLILLFGEIIPQSVC SRHGLAIGATVAPFVRVLVWICLPVAWPISKLLDFLLGHGRVALFRRAELKTLVDLHGNE AGKGGELTHDETTIIAGALELSEKMAKDAMTPISDTFVIDINAKLDRDLMNLILDKGHSR VPVYYEQRTNIIGLVLVKNLLTINPDEEIQVKNVTIRRIPRVPETLPLYDILNEFQKGHS HMAVVVRQCDKIHPLQSNDAANETVNEVRVDVDYERSPQETKLKRRRSLQKWKSFPNRAN SLGSRSKRWSKDNDADILQLNEHPLPKLDEEED…
AT2G36500.1	MTTTPTSSGRRSISSIRRTSSASKKPVLQSEESESGSGSINENTSKPDSPLAQPVSDGER TVKKLRLSKALTINEGTTVFDACRRMAARRVDAVLLTDSSALLSGIVTDKDIATRVIAEG LRPEHTLVSKVMTRNPIFVTSDSLAIEALQKMVQGKFRHLPVVENGEVIALLDITKCLYD AISRMEKAAEQGSALATAVEERHWGSGNFAFIDTLRERMFKPALSTIVTENTKVALVSAS DPVFVASKKMRDLRVNSVIIAVGNKIHGILTSKDILMRVVAQNLSPELTLVEKVMTPNPE CASIETTILDALHIMHDGKFLHLPVFDKDGFAVACLDVLQITHAAISTVENNSSGAVNDM ANTMMQKFWDSALALEPPEDYETHSDMSAMLIN…
AT3G27170.1	MVEEDLNQIGGNSNYNGEGGDPESNTLNQPLVKANRTLSSTPLALVGAKVSHIESLDYEI NENDLFKHDWRKRSKAQVLQYVFLKWTLACLVGLFTGLIATLINLAVENIAGYKLLAVGH FLTQERYVTGLMVLVGANLGLTLVASVLCVCFAPTAAGPGIPEIKAYLNGVDTPNMFGAT TMIVKIVGSIGAVAAGLDLGKEGPLVHIGSCIASLLGQGGTDNHRIKWRWLRYFNNDRDR RDLITCGSAAGVCAAFRSPVGGVLFALEEVATWWRSALLWRTFFSTAVVVVVLREFIEIC NSGKCGLFGKGGLIMFDVSHVTYTYHVTDIIPVMLIGVIGGILGSLYNHLLHKVLRLYNL INEKGKIHKVLLSLTVSLFTSVCLYGLPFLAKC…
AT3G48530.1	MATVPEIKIMRSESLGHRSDVSSPEAKLGMRVEDLWDEQKPQLSPNEKLNACFESIPVSA FPLSSDSQDIEIRSDTSLAEAVQTLSKFKVLSAPVVDVDAPEDASWIDRYIGIVEFPGIV VWLLHQLEPPSPRSPAVAASNGFSHDFTTDVLDNGDSAVTSGNFFEVLTSSELYKNTKVR DISGTFRWAPFLALQKENSFLTMLLLLSKYKMKSIPVVDLGVAKIENIITQSGVIHMLAE CAGLLWFEDWGIKTLSEVGLPIMSKDHIIKIYEDEPVLQAFKLMRRKRIGGIPVIERNSE KPVGNISLRDVQFLLTAPEIYHDYRSITTKNFLVSVREHLEKCGDTSAPIMSGVIACTKN HTLKELILMLDAEKIHRIYVVDDFGNLEGLITL…
AT3G52950.1	MSTQATGPSSTSGRRSNSTVRRGPPPSKKPVQSENGSVNGNTSKPNSPPPQPQSQAPSNG ERTVKKLRLSKALTIPEGTTVFDACRRMAARRVDACLLTDSSALLSGIVTDKDVATRVIA EGLRPDQTLVSKVMTRNPIFVTSDSLALEALQKMVQGKFRHLPVVENGEVIALLDITKCL YDAISRMEKAAEQGSALAAAVEGVEKQWGSGYSAPYAFIETLRERMFKPALSTIITDNSK VALVAPSDPVSVAAKRMRDLRVNSVIISTGNKISGILTSKDILMRVVAQNLSPELTLVEK VMTPNPECASLETTILDALHTMHDGKFLHLPIIDKDGSAAACVDVLQITHAAISMVENSS GAVNDMANTMMQKFWDSALALEPPDDSDTQSEM…
AT4G34120.1	MGSISLSNSMPITRLPLLTSLYHQSFLPISSSSFSLLPLSNRRRSSTFSPSITVSAFFAA PASVNNNNSVPAKNGGYTVGDFMTPRQNLHVVKPSTSVDDALELLVEKKVTGLPVIDDNW TLVGVVSDYDLLALDSISGRSQNDTNLFPDVDSTWKTFNELQKLISKTYGKVVGDLMTPS PLVVRDSTNLEDAARLLLETKFRRLPVVDADGKLIGILTRGNVVRAALQIKRETENST
AT4G35440.1	MAATLPLCAALRSPVSSRRFAPIHKTDVPFQFNVVLSPFFGSVAIGGRIFPRLPAAKQET DQDEVGFDQQPSQELAIASACLVGVLTGVSVVLFNNCVHLLRDFSWDGIPDRGASWLREA PIGSNWLRVILVPTIGGLVVSILNQLRESAGKSTGDSHSSLDRVKAVLRPFLKTVAACVT LGTGNSLGPEGPSVEIGASIAKGVNSLFNKSPQTGFSLLAAGSAAGISSGFNAAVAGCFF AVESVLWPSSSTDSSTSLPNTTSMVILSAVTASVVSEIGLGSEPAFKVPDYDFRSPGELP LYLLLGALCGLVSLALSRCTSSMTSAVDSLNKDAGIPKAVFPVMGGLSVGIIALVYPEVL YWGFQNVDILLEKRPFVKGLSADLLLQLVAVKI…
AT4G36910.1	MDAVLYSVPLSFTPLRASSSPSSPYLLLPRFLSVQPCHKFTFSRSFPSKSRIPSASSAAG STLMTNSSSPRSGVYTVGEFMTKKEDLHVVKPTTTVDEALELLVENRITGFPVIDEDWKL VGLVSDYDLLALDSISGSGRTENSMFPEVDSTWKTFNAVQKLLSKTNGKLVGDLMTPAPL VVEEKTNLEDAAKILLETKYRRLPVVDSDGKLVGIITRGNVVRAALQIKRSGDRNA
AT5G10690.1	MNRISAISTLVTPLPLLPSCSFVPTRRCYPRRATPYSRRINLKPLTSRIVLLTRRRQLGQ IVEEVEAAKKRYGRLNTIVMNSVLEACVHCGNIDLALRMFHEMAEPGGIGVDSISYATIL KGLGKARRIDEAFQMLETIEYGTAAGTPKLSSSLIYGLLDALINAGDLRRANGLLARYDI LLLDHGTPSVLIYNLLMKGYVNSESPQAAINLLDEMLRLRLEPDRLTYNTLIHACIKCGD LDAAMKFFNDMKEKAEEYYDDFLQPDVVTYTTLVKGFGDATDLLSLQEIFLEMKLCENVF IDRTAFTAVVDAMLKCGSTSGALCVFGEILKRSGANEVLRPKPHLYLSMMRAFAVQGDYG MVRNLYLRLWPDSSGSISKAVQQEADNLLMEAA…
AT5G26240.1	MLSNHLQNGIESDNLLWSRVPESDDTSTDDITLLNSHRDGDGGVNSLDYEVIENYAYREE QAHRGKLYVGYYVAVKWFFSLLIGIGTGLAAVFINLSVENFAGWKFALTFAIIQKSYFAG FIVYLLINLVLVFSSAYIITQFAPAAAGSGIPEIKGYLNGIDIPGTLLFRTLIGKIFGSI GSVGGGLALGKEGPLVHTGACIASLLGQGGSTKYHLNSRWPQLFKSDRDRRDLVTCGCAA GVAAAFRAPVGGVLFALEEVTSWWRSQLMWRVFFTSAIVAVVVRTAMGWCKSGICGHFGG GGFIIWDVSDGQDDYYFKELLPMAVIGVIGGLLGALFNQLTLYMTSWRRNSLHKKGNRVK IIEACIISCITSAISFGLPLLRKCSPCPESVPD…
AT5G33280.1	MPNSTTEDSVAVPLLPSLRRATNSTSQVAIVGANVCPIESLDYEIAENDFFKQDWRGRSK VEIFQYVFMKWLLCFCIGIIVSLIGFANNLAVENLAGVKFVVTSNMMIAGRFAMGFVVFS VTNLILTLFASVITAFVAPAAAGSGIPEVKAYLNGVDAPEIFSLRTLIIKIIGNISAVSA SLLIGKAGPMVHTGACVASILGQGGSKRYRLTWRWLRFFKNDRDRRDLVTCGAAAGIAAS FRAPVGGVLFALEEMSSWWRSALLWRIFFSTAVVAIVLRALIDVCLSGKCGLFGKGGLIM FDVYSENASYHLGDVLPVLLLGVVGGILGSLYNFLLDKVLRAYNYIYEKGVTWKILLACA ISIFTSCLLFGLPFLASCQPCPVDALEECPTIG…
AT5G40890.1	MDEDGNLQISNSNYNGEEEGEDPENNTLNQPLLKRHRTLSSTPLALVGAKVSHIESLDYE INENDLFKHDWRSRSKAQVFQYIFLKWTLACLVGLFTGLIATLINLAVENIAGYKLLAVG YYIAQDRFWTGLMVFTGANLGLTLVATVLVVYFAPTAAGPGIPEIKAYLNGIDTPNMFGF TTMMVKIVGSIGAVAAGLDLGKEGPLVHIGSCIASLLGQGGPDNHRIKWRWLRYFNNDRD RRDLITCGSASGVCAAFRSPVGGVLFALEEVATWWRSALLWRTFFSTAVVVVVLRAFIEI CNSGKCGLFGSGGLIMFDVSHVEVRYHAADIIPVTLIGVFGGILGSLYNHLLHKVLRLYN LINQKGKIHKVLLSLGVSLFTSVCLFGLPFLAE…
AT5G49890.1	MDDRHEGDHHDIEVEGGALHGFERKISGILDDGSVGFRQPLLARNRKNTTSQIAIVGANT CPIESLDYEIFENDFFKQDWRSRKKIEILQYTFLKWALAFLIGLATGLVGFLNNLGVENI AGFKLLLIGNLMLKEKYFQAFFAFAGCNLILATAAASLCAFIAPAAAGSGIPEVKAYLNG IDAYSILAPSTLFVKIFGSIFGVAAGFVVGKEGPMVHTGACIANLLGQGGSKKYRLTWKW LRFFKNDRDRRDLITCGAAAGVAAAFRAPVGGVLFALEEAASWWRNALLWRTFFTTAVVA VVLRSLIEFCRSGRCGLFGKGGLIMFDVNSGPVLYSTPDLLAIVFLGVIGGVLGSLYNYL VDKVLRTYSIINEKGPRFKIMLVMAVSILSSCC…
AT5G50530.1	MANQGGPSRKSLSFSGHSFQGRKKASENEGGGGGGSDLLPRRSLTSSRSSISLSGERSGE RTVKRLRLCKALTVPDSTTLFEACRRMAARRVDALLLTDSNALLCGILTDRDIATKVIAK QLNLEETPVSKVMTKNPVFVLSDTIAVEALQKMVQGKFRHLPVVENGEVIALLDIAKCLY DAIARMERSVEKGKAIAAAVEGVEKNWGTSIAGPNTFMETLRERIFKPSLSTIIPENTKV LKVGLDETVLGVTMKMVEYQSSAAMVMVENKLVGILTSKDILMRVISQNLPQETTTVEKV MTPNPESATVDMAIVEALHIMHNGKFLHLPVLDKDGDVVAVIDVIHITHAAVTTAGSTAG INNETANSMMQKFWDSAMALSPNEDGDETRSEE…
AT5G50640.1	MANQGGPSRKSLSFSGHSFQGRKKASENEGGGGGGSDLLPRRSLTSSRSSISLSGERSGE RTVKRLRLCKALTVPDSTTLFEACRRMAARRVDALLLTDSNALLCGILTDRDIATKVIAK QLNLEETPVSKVMTKNPVFVLSDTIAVEALQKMVQGKFRHLPVVENGEVIALLDIAKCLY DAIARMERSVEKGKAIAAAVEGVEKNWGTSIAGPNTFMETLRERIFKPSLSTIIPENTKV LKVGLDETVLGVTMKMVEYQSSAAMVMVENKLVGILTSKDILMRVISQNLPQETTTVEKV MTPNPESATVDMAIVEALHIMHNGKFLHLPVLDKDGDVVAVIDVIHITHAAVTTAGSTAG INNETANSMMQKFWDSAMALSPNEDGDETRSEE…
AT5G63490.1	MASQGGPRRSLSVTTASLHGKKKSMDMAERGLDTGRRSLTVSRSPLGLTGGERTVKRLRL SKALTVPATTTIYEACKRMASRRVDALLLTDSNEMLCGILTDKDIATRVISQELNVEETP VSKVMTKNPMFVLSETLAVEALQKMVQGKFRHLPVVENGEVIALLDIAKCLYDAIARMER AAEKGKAIAAAVEGVEKSWGTNTSVPNTFIETLRDRMFRPSLSTIIPDDTKVLKVSPTDT VLTVAKKMVEFQSSCAVVIIEDKLRGIFTSKDILMRVVAENLPPSETLVETVMTQNPEST IVDTPIVEALHIMHEGKFLHLPVTDKEGDVVAVVDVIHVTHAAVATAGTTAGIGNEATNT MMQKFWDSAMALSPNEDDEDSRSESSMKVASEA…
Cacao
Gene name	Protein sequence
Thecc1EG000002t1	MIGAVQAFLLHGNTVKNAVLQRIRVVNPVKRPIIFSRFESVSSARMEEHGFESTTIADIL KAKGKGADGSWLWCTTDDTVYNAVKSMTQHNVGALVVVKPGEQESIAGIITERDYLRKII VQGRSSKSAKVGDIMTEENKLITVTPETKVLRAMQLMTDNRIRHIPVIDEKGMVGMVSIG DVVRAVVIEHREELDRLNAYIQGGY*
Thecc1EG000668t1	MDSILHTESLSLTRLRAASTSTSTATIHHMPCQLIFRPVHRLLLPISAVTAGSGSRRAST SVVAANGTLTANSVSPTGGVYTVGDFMTRKENLHVVKPTTTVDEALETLVEHRITGFPVI DDDWKLVGLVSDYDLLALDSISGRRTENDMFPEVDSTWKTFHELQKLLSKTNGQLVGDLM TPAPVVVRETTNLEDAARLLLETKYRRLPVVDVEGKLVGIITRGNVVRAALQIKRAIEGE A*
Thecc1EG001612t1	MSSQAVPPPPASRRNSNKRGPSAPKKSHSSDNAKPTSPSSVGGERTVKKLRLSKALTIPE GTTVSEACRRMAARRVDAVLLTDANALLSGIITDKDIATRVIAEGLRPEQTVVSKIMTRS PIFVTADSLAIEALQKMVQGKFRHLPVVENGEVIALLDITKCLYDAISRMEKAAEQGSAI AAAVEGVERQWGSNLSAPYAFIETLRERMFKPSLSTIIAENSKVPIVSSSDPVYVAAKKM RELRVNSVVVVMGNKIQGILTSKDILMRVVAQNLSPELTLVEKVMTPNPECATIETTILD ALHIMHDGKFLHLPVLDKDGTVAACVDVLQITHAAISMVENSSGAVNEMANTMMQKFWDS ALALEPPDDYDTQSEMSAIMASDGGDAGKLSSY…
Thecc1EG001642t1	MDRENKVPNYNYNDNDEAHDIESDGKDVDVYSEPLLVKRRNTTSQIAIVGANVCPIESLD YEIAENELFKQDWRSRKKIQIFQYLLLKWAFALIVGLGTGLVGIFNNIAVENIAGFKLLL TTKLMLRHKYYKAFVAYAGCNLGLAAAAAALCAFIAPAAAGSGIPEVKAYLNGVDAHSIL APSTLFVKIFGSVLGVSAGFVVGKEGPMVHTGACIASLIGQGGSRKYHLTWRWLRYFKND RDRRDLITCGAAAGVAAAFRAPVGGVLFALEEAASWWRSALLWRTFFTTAIVAIVLRAFI QLCSTGSCGLFGEGGLIMYDVSAAKVTYSAPDILAVILLGTIGGIFGSLYNYLVDKVLRT YSIINERGAAFKILLVISISLLTSISSYGLPWL…
Thecc1EG004002t1	MNGHSKPKTKAQKGRQYHPTLAPFFISKHIEKKTSDLRPSIMGSLPPSLDLPTPPLKKPS HQHIPETALLNLFKSQQEHLNYFFQNLNLSQTLSFTETLLNSRGTIFFSGVGKSGFVAHK ISQTLVSLGIRSSFLSPLDALHGDIGALSSADVLVLFSKSGSTEELLRLVPCARSKGAYL IAVTSVSNNALANACDMNVHLPLQRELCPFDLAPVTSTAIQMVFGDTVAIALMGARNLTK EQYAANHPAGRIGKSLIFKVKDVMKKQDELPICKEGDLIMDQLVELTSKGCGCLLVVDEE YHLLGTFTDGDLRRTLKASGEGIFKLTVGEMCNRKPRTIGPDAMAVEAMQRMESPPSPVQ FLPVIDHQNILIGIVTLHGLVSAGL*
Thecc1EG014630t1	MASSVQLRRENSMQESPRSPEARVGMQVEDLWDVQEPQLSPTEKLNACFESIPVSAFPPA PQGIEIKSDASLAEAVQILAQNKILSAPVVDVDAPEDATWIDRYIGIVEFAGIAVWILQQ SEPPSPRSPSSPSGADFAVAANGITSAAGLGTLSPEDAAITSGNFFEALTSSEFYKKTKV RDISGSFRWAPFLALQKSNSFLTMLLLLSKYKMKSVPVLDLGDGQINNIITQSAVIHMLA ECTGLHWFESWGTKKLSEIGLPSMSLKEIITVHEDEPVLQAFKLMRKMRIGGIPVVERGG KKAVGNISLRDIQFLLTAPEIYHDYRYITAKNFLIAVKKYLEKHDKRSPMLSGMITCKRD KTIKELIQTLDLEKIHRVYVVDDEGNLEGVITL…
Thecc1EG014657t1	MASQGGSSRRSLSVVNSASGRKKTSENVGSDSGRKLLPSSRPMGLAGERTVKRLRLSKAL TVPESTSIYEACRRMAARRVDALLLTDSNALLCGILTDKDIATRVIARELNLEETPVSKV MTRNPVFVLSDTLAVEALQKMVQGKFRHLPVVENGEVIALLDIAKCLYDAIARMERAAEK GKAIAAAVEGVEKNWGASFAGQNTFIEALRERMFRPSLSTIISDNSKIVTVSPTDSVLAT AKKMLESRLSSAVVTVENKPRGILTSKDILMRVISQNLPPESTLVEKVMTPNPECATVDT PIVDALHTMHDGKFLHLPVVDRDGEIVAVVDVLHITHAAVATVGSTSGINNEATTTMMQK FWDSAMALPPNEDDDETRSDNSLKLASDGGETA…
Thecc1EG017177t1	MFGATTLIVKIVGSIGAVSAGLDLGKEGPLVHIGSCISSLLAQGGPDNHRLKWRWLRYFN NDRDRRDIITCGASSGVCAAFRAPVGGVLFSLEEVATWWRSSLLWRTFFSTAVVVVVLRA FIEICNSGKCGLFGTGGLIMFDVSDVTVSYHPMDVIPVIIIGIIGGLLGSLYNHVLHKVL RLYNLINQKGKMHKVLLALAVSLFTSVCQYCLPFLAQCRPCDPSFQDTCPTNDRSGNFKQ FNCPDGYYNDLATLLLTTNDDAVRNIFSSNTSSEFQVSSILFFFVLYCILGLITFGIAVP SGLFLPIILMGSGYGRLLGMVMGSYTNLDQGLYAVLGAASLMAGSMRMTVSLCVIFLELT NNLLLLPITMIVLLIAKTVGDSFNPSIYEIILE…
Thecc1EG020580t1	MLSNHFQNGMETARFVWSRLPHSEEGELEGAGLLSSESNKNCAESLDYEVLENYAYREEQ AQRGKLFVGYNVGVKWFFALLIGIGTGLAAVFINISVENFAGWKFALTFNIIQKSYLAGF LIYILINLALVFSSVYIITQFAPAAAGSGIPEIKGYLNGIDIPGILLFRTLIGKIFGSIG SVGGGLALGKEGPLVHTGACIASLLGQGGSTKYHLSSRWLQGFKSDRDRRDLVTCGCAAG VAAAFRAPVGGVLFALEEVTSWWRSQLMWRVFFTSAIVAVVVRAAMGWCKSGNCGHFGSG GFIIWDISDGQEDYSFEELLPMAVIGVIGGLLGALFNQLTIYVTRWRRNYLHKKGSRVKI YEACLISVITSVISFGLPLLRKCSPCPDSDPDS…
Thecc1EG025271t1	MASVFLYHVVGDLTVGKPELVEFSETETVESAIRAIGESTECGIPVWKRRSHVGMIEKNE MRQQRFVGILTSLDIVSFLARTQCLEDQDKAMKAQVSDVVVPNNALLKIVDPGTRLIDAL EMMKQGVRRLLVPKSKVWKGMSKRFSILYNGKWLKNIENGSSNNLITNANPPSSSSTPTY MRDKFCCLSREDIIRFLIGCLGALAPVPLSSISSLGAINLNYSSIEASLPALEATQKHPG DPSAVAVVEVTPDGHHKILGEISASKLWKCDYLAAAWALANLSAGQFVMGVEDNVSSRLL PDFSVNSAVQDNKIVNGVGSTRPRKFSSRSIGFNPVSPSFGVGRSMYRGRSAPLTCKTTS SLAAVMAQMLSHRATHVWVTEDENDDILVGVVG…
Thecc1EG026622t1	MFASGPETGQENSGVSGPLLIPMRFVWPYGGRRVFLSGSFTRWSEHIPMSPMEGCPTVFQ VICSLSPGYHQFKFYVDGEWRHDEHQPFVNGNYGVVNTVFIAREPDMVPPTSSPETPGRS NMDVDDVFIRSEPVPTISDADLEVSRHRISAFLSRHTAYELLPESGKVIALDVNIAVKQA FHILHEQGIPVAPLWDSCKGQFVGVLSALDFILILRELGNHGSNLTEEELETHTISAWKE GKVQLSRQIDGSARSYPRCLVHAGPYDSLKDVALKILKGKVATVPITHSSAQDGSFPQLL HLATLSEILKCICRHFKHSSSSLPILQQPICSIPLGTWVPKIGESNGRPLAMLRPNASLG AALSLLVQAEVSSIPIVDENDSLLDIYSRSDIT…
Thecc1EG030505t1	MTGAGEYSDQRHLLRSNSRKDEDDDDDNDYDDDLESQMSNNHNNAFTDLFKHLDRGFSAR RISFKRLDRDRDRSSPSSIDHHHNHHAYVMDAADALGDSAPPEWALLLISCLLGVASGLF VAAFNKGVHVIHEWAWAGTPVEGAAWLRLQRLADTWHRILLIPVTGGVIVGMMHGLLDIL NQIRQSSSSQQQGVDLVAGVFPTIKAIQAAVTLGTGCSLGTEGPSVDIGKSLANGFSLMM ENNRERKIALVAAGAATGIASGFNAAVAGCFFAIETVVRPLRAENSPPFTTAMIILASVI SSTVSNALLGTESAFTVPSYDLKSASASDIRSKSNSLFNEEIDEFAALLIFGIKLCFLAT FVPDFGNAMWCCGLGAGIIALKYPGILYWGFTN…
Thecc1EG038170t1	MSDNAPPDQNQDHESLTIPLLSHERSLNSTSQVAIVGANVCPIESFDYEIAENDFFKQDW RTRAKIQIFQYIFMKWLLCFLIGAIVSLVGFCNNLAVENIAGIKFVVTSNMMLARRYGMA FLVFSLSNLVLTLFAAIITAFISPAAAGSGIPEVKAYLNGVDAPGIFSLRTLIVKIVGSI SAVSSSLLVGKAGPMVHTGACIASLLGQGGSRRYGLTWKWLCFFKNDRDRRDLVTCGSAA GIAAAFRAPVGGVLFALEEMASWWRSALLWRAFFTTAVVAIILRALIDICLSGKCGLFGK GGLIMFDAYSANVSYHLADVPPVLVLGVIGGILGSLYNSLLDKVLRVYNLINEKSVVYKI FLACSISIFTSCLLFGLPWLASCQPCPLDASEA…
Rice
Gene name	Protein sequence
LOC Os01g40420.1	MDRPDETVKFPSCDAYFDTIQSKKKLPLSLQESLTAAFAQIPVSSFPDVPNGRVIEIPGD TSVLDAVRILSKHNIRAAPVLNPECGAPADWKGRYLGIIDYSAIILWVLENAEIAAVALS AGSATAAGVGMGAVGAVGVAALGATGPAAVAGLTAAAVGAAVAGGLTAEKGVAKDGLTAA DHLGEDFYKVLLQQEPFKSTTVRSIVESYRWSPFVPITLDTSMLTVLLLLSKYRLRNVPV IEPDKPIIKNFITQTGVVKGLQQCKGRDWFDYISALPLSDLGLPFMSLDEVITVNSGDLI LEAFKCMKDNKIGGVPVVEGPNKKLVGSVSIRDIRFLLLRPDLFSNFRQLTVMEFMKTIG STVSDSGNGLVKPPLTCSPDASLGSVIDSIASR…
LOC Os01g44250.1	METGAAGQAGGGGPAAAAAAGEYWSEALKSFLDHIPVSSVNGAIQPSPSPALEIRLDGSV PDAIDSMYRSDVAGAVIVDDVRTSFGKFVDRDIGFVEFPSLVLWAIEEFDKLGSGAGDKN SDFLTSLKQHPQIAETKIAWLAKSFLWEPFFPVRSHDTLFHAMLLFSKHRRINVVPVVEL MNSSVIGFVTQNAVMELLLSSSGLEWLDKIADKQLSEFRFANTTKPVSVYSDQTLADALH ILSKEKIGVAVVDRKTSCLIGSIQCSDLYQLLDDSSLFRNRKTLSAEEFVKLKSKDEDIS TENSSASGGQNVLSLRTGQRITAGLPVTNRKSDTLKQAMEKLTASRSSCSFIVDEHGRVE GVVTARDIISVFSPPCMDSRIDGGTFFSAALAQ…
LOC Os01g44360.1	MDLHGIRGKVALNPVLKLPQGELVVFTDQFEPGIGRRTSAGLQHLLQELLRLKMQGITKA LRFHGKQLKLTVLQHMNKGIFSWATLISRIQTESPTVIIPHIGLENIRVREILNAKGEAK AGAVYWCCTSHFVHEAIKHMTAHNVGALVVLKSGDEKQLAGIVTERDFARKILLPGRPSE ETRVGDIMTEEDKLITVSSNTNILQAMELMTERHIRHVPVFDEKVVGMITIGDVVKTIVD QQHQEVKQLKKYIRGDYY*
LOC Os01g50860.1	MSELPLYLLLGIFCGLVSTTLSRCTALSMEIVQSLQTATGLPKAASPALGGLIVGLLALV YPEVLYWGFENVDILLESRPFTSGLSAAVLVQLIGVKVLATSLCRAFGLVGGYYAPSLFI GAATGMAYGKVMRFTFTGPDSLFQIPFLDVASPQAYGLVGMAATLAGVCKVPLTSVLLLF ELTQDYRIVLPLLGAVGVSSWIASPQRFSRSNRSKPDSSEVKSSNFKQEKSVPSQTQGAS VDTDKPITDLCKLESSLCVYDAKHENFQENLTVAEAMKTKYISVSKTTPVVEALNLMLVE KQPFVMIIESNRSLIGLVTLKDIQDFCRTAKTTRVQTEEPVQTYVCGAVKCKMWPVTPQT SLTTVEKIMDSYGVDQLPVVSEHVDRQDRGLLV…
LOC Os01g65500.1	MAVGTESGSGGVAESAPSTPMSAMTTTPISARSVRWESDMPDIEEGGGGLERPLLRRRGT NTTSQMAIVGANVCPIESLDYELVENEVYKQDWRSRGKLQIFHYQILKWVLALLVGLIVG LIGFFNNIAVENIAGFKLLLTTNLMLQNRYKAAFLWFISCNAMLAAAAAALCAYFGPAAA GSGIPEVKAYLNGVDAPSILAPSTLFVKIVGSIFGVSAGFVLGKEGPMVHTGACVASFLG QGGSRKYGFTWNWLRYFKNDLDRRDLITCGAAAGVTAAFRAPVGGVLFALEEATSWWRSA LLWRTFSTTAVAAMVLRSLIEYCRSGNCGLFGKGGLIMFDVSSQVTSYTTMDLAAVVLLA IVGGLLGALFNFLLNRILRVYSYINEKGAPYKI…
LOC Os01g69090.1	MAAVFFHHVVGDLTVGKPEVVELHDTDTLDAAARAIAASPEGAVPVWRPRAAPDEPPSGA RFLGMISALDIATFVAASGVGDRAMAAVVGEVVQPNPGLLREVDPGTRLIDALDLMKQGV KRFLVRKNGAWRGISKRFSVLYNGKWLKNMEATSPTSASSSRELSSSTSSTYKFCCLSRE DILRFLIGCLGALAPIPLSPISSLGAINPHYCHVDASVPAMEAIQKVPPDPSAVAVVETT PDGTRKILGDISAYKLWKCDYVAAAWALINLSAGQFVIGADDNESTPISAIPVPPISSSL VEEIGPGRSPRAKKFSSRSIGFLNSQAHQMAFGRMRSMYRGRSAPLMCKSTSSLAAVMAQ MLSHRATHVWVTDAESEEDGVLVGVVGYTDIFN…
LOC Os01g69240.1	MQARREVRTKEEQWRGEERVVESPLGSARWSPEAEIGMRVEDIWDSLDQPQLSDRDRLNS CFDAIPVASFPHTFDGAQVVEIPSDATLAEAVDILSRHRIITAPVRNVDAPDDASWIDRY IGVVEFAGIAVWLLHQSEAAAARADDLGADELAAKLGTVALEGAAAARAPDQQQSAEGAV AEAFGALPSSDLFNKTKVKDISGSFRWAPFLALQSSDTFLTMLLLLSKYRMKSLPVVDIG EGTISNVITQAAVVHMLAECAGLHWFEDWGAKSLTELGLPMIRPSRLVKVRHDEPALKAF RLMRKRGVGGIPVVDHAGKPTGSIMIKDVKHLLASSDANRDYRTLTAQEFIANARQSSGE KQMNIVTCKKEESIKEIIFKLDAEKRQRIYVVD…
LOC Os01g69900.1	MDGGVGGAHSSRRSVSSSTGSRRRAGPTENGHHDAAAAAAGRRSSASISRASQQSMTGER TVKRLRLSKALTIPDHTTVYEACRRMAARRVDAVLLTDSNALLCGILTDKDITTRVIARE LKLEETPVSKVMTRNPLFVLSDTLAVEALQKMVQGKFRHLPVVENGEVIALLDIAKCLYD AIARMERAAEKGKAIAAAVEGVEKHWGASVSGPNTFIETLRERMFRPSLSTIISENSKVV TVAPTDTVLTASKKMLEVKVSSAVVAIENKPGGILTSRDILMRVIAQNLPPESTTVEKVM TQTPECATVDTPILDALHTMHDGKFLHLPVLDKDGNVVTVVDVLHITHAAIATVGNSAGS GSEATSAMMQRFWDSAMSIGPLDDDDDSRSEGS…
LOC Os01g73040.1	MAAAAASQPRSHQPTSLRRAPPPSSAAAKPEPNEKASNSKPASPVQAPSPERTVKKLRLA KALTLPEATSVSEACRRMALKRVDAALLTDSNGMLSGILTAEDISGRVIAEGLRPDETNV AKAMTRNPVFVMSNSPAIEALQKMVKGKFRHLPVVEHGEVIAMLDITKFLYDAISRMEKA AEQGSAIAAAMEGVERQWGNDFPGPHSFIENLRDQLFKPSLSTIITENNSVPVVSPSDPV IAAAKKMREYRVNSVVVMTGNMLLGILTSKDLVLRLVAQSLSPDVTLVEKVMTTNPDCAT LDTSILEALHSMQDGKYLHIPVADKNGQIIACLDALQLTHAAISMVEGASEANSMANTMM QKFWDSALALQPAEESDARSEESRMATSDNAEG…
LOC Os02g06360.1	MGSLPVSSPECAPGRRVTVAASDLAPLFGAQRRHLDHFFDRLDLSQAAAFAQALVDAPGA VFFTGVGKSGIVARKLAQTLASLGFTRAGFLSPVDALHGDIGSVFPGDLLVLLSKSGASD ELLALAPCARAKGAHLISLTSAASGADCPLAAVCDLNVHLPLQAEVCPFGLAPVTSTAIQ MVFGDTVVAAIMEARRLSRDQYASNHPAGKIGKSLIFKVKDVMKKQNELPLCKEGDMIMD QLTELTSKGCGCLLVVDDEYHLIGTFTDGDLRRTLKASGQAIFNLTVGEMCNRHPRTITA DAMAVQAMEKMESPPSPVQFLPVVDSNNVVCGIITLHGLVSAGL*
LOC Os02g06410.1	MAQQLRTPAAEEALLRGHAAGDKDDAVAGESKDAKRARAGLCGVLRERKVVELARAKRRL VEVPYTATLAHTANALLAARVSAVAVAAPPGHWIGAGGSMILESDPATGAVRKHYIGMVN MLDILAHIAEAGDDNDAAADAAPSEAVDLDRRMAVPVSSVIGHSLEGLTLWTLHPNTSVL DCMETFSKGVHRALVPLESAAENVVAAELVEAAPGYRMVTQMDVARFLRARAAELGDAIL SRSVRGVGVGGAVLAVASGTKVIEAVRAMRAASLAAVPVVDAAPADDADARRILLQLQDG RGKRVVETFSATDLRDCPVAELQAWLGVAVAEFKKKVAMYRAGVLAADADEDEERRREMV TCSPESTLGEAIEKAVAHHVHRLWVVDEEGLLA…
LOC Os02g35190.1	MEGQSQHRAPEREGSHNYDIESTDGSGGLWRRNGSSSGALLRYNDSGGGRSGSAGEPLLR KRTMNTTSQIAIVGANVCPIESLDYEVVENDLFKQDWRSRKKKQIFQYIVLKWTLVLLIG LLTGLVGFFNNLAVENIAGFKLLLTGNLMLKERYLTAFFAYGGCNLVLAAAAAAICAYIA PAAAGSGIPEVKAYLNGVDAYSILAPSTLFVKIFGSILGVSAGFVLGKEGPMVHTGACIA NLLGQGGSRKYRLTCNWLRYFKNDRDRRDLITCGSAAGVAAAFRAPVGGVLFALEEAASW WRSALLWRAFFTTAVVAVVLRSLIEFCRSGKCGLFGQGGLIMFDLSSTVATYSTPDLIAI IILGIIGGIFGGLFNFLLDKVLRVYSIINERGA…
LOC Os02g42640.1	MAASLLSHVVSDLCIGKPPARVLPPSTPVAAALAALRTGDDPFVFVVDADEALRHSRGKK IAAGCVVVKVSVADVLCYVCGDADNLSDPAAALGRPVSALAAAVHAGGGDHHGAALRVDS LTSLLDAIDALLSNDAQTLLVPLHAHAARSRKHHHVHVSGCSPANPAAATDYCVLTREDI VRHLFSYSISLFAPVAARTVASLGLVRRDVHAVHADDDALDAIPLLRRSIADGTAVAVVA DDDALVGEICPGVLGSCDIESASAAFAALSAGDVMTYIDCSLSPPEFLLRSIRAQLKGRG MDAMADLMDAADDAASSLPLSPSSSSSASSDEDSPFGRARRARRSSSGSFRWRSTKDVAA CHAGSSLVAVMAQALAHRVGYVWVVDEVSGALT…
LOC Os02g48880.1	MSSRGGEDDDHASLLRSHPAAGAGAGSGSSSPCPSPRAVGGHHHNQHADVEAVGEATVTA SPRRSGGVRGLLRHLDRRLSARGSGGRRSQQPPQQLDRPEPSPTSSPQQRERVGEELGDG APPEWALLLIGCLLGLATGICVAAFNRGVHVIHEWAWAGTPNEGAAWLRLQRLADTWHRI LLIPVTGGVVVGMMHGLLEIFDQLKLVKPPQKQGINFLAAIFPTVNAVQAAVTLGTGCSL GPEGPSVDIGKSCANGCSEMMENNRERRIALVAAGAAAGIASGFNAAVAGCFFAIETVLR PLKAENSPPFTTAMIILASVISSTVSNVLLGERPAFIVPAYELKSAAELPLYLILGMLCG AVSVVFGRLVVWFSNFFGYLKERYDFPIVVYPA…
LOC Os03g48940.3	MNWCKSGKCGHFGSGGFIIWDISGGQEDYSYQELLPMAIIGVIGGLLGALFNQLTLYITK WRRTYLHKKGKRVKIFEACLISLVTSTISFVLPLMRKCSSCPQLETNSGIECPRPPGTDG NFVNFYCSKDNEYNDLATIFFNTQDDAIRNLFSAKTFHEYSAQSLITFLVMFYSLAVVTF GTAVPAGQFVPGIMIGSTYGRLVGMFVVKFYKKLNVEEGTYALLGAASFLGGSMRMTVSL CVIMVEITNNLKLLPLIMLVLLISKAVGDFFNEGLYEVQAQLRGIPLLDSRPKQVMRNMS AKDACKNQKVVSLPRVSRIVDIISVLRSNKHNGFPVVDRGQNGESLVIGLILRSHLLVLL QSKVDFQNSPFPCGPGILNRHNTSDFVKPASSK…
LOC Os03g52690.1	MMVCGSVLHPDFQSSSQAHDFVGVKMQRAIQAIGSHGSLLKSAVLRHISAPKPSILPAVY SRSMSVSSAQIEESGFETATVADILKSKGKSADGSWLWCTTDDSVYDAVKSMTQHNVGAL VVVKPGQDKSIAGIVTERDYLRKIIVQGRSSKSTKVGDIMTEENQLITVKPDTRVLQAMQ LMTEKRIRHIPVIDGTGMVGMVSIGDIVRAVVSEHREELNRLNAYIQGGY*
LOC Os03g63940.1	MFSHGADSAHDAGAVSTGASGVPTRFVWPYGGKRVYLTGSFTRWTEHLPMSPVEGCPTVF QAICSLSPGIHQYKFCVDGEWRHDERQPTITGDYGVVNTLCLTRDFDQINTILSPSTPGS RMNMDVDNDNFQRTVSLSDGIIQEGPQRISEAAIQISRCRVADFLNGQTGYDLLPDSGKV IALDVNLPVKQSFHILHEQGIPVAPLWDSFRGQFVGLLSPLDFILILRELETHGSNLTEE QLETHTISAWKEAKRQTYARNEGSWRANHHLVHATPYESLREIAMKILQNGVSTVPIMFS SSPDGSYPQLLHLASLSGILKCICRYFKNSQGNLPILSQPVCTIPLGTWVPKIGDPNGRP LAMLRPNTSLSAALNLLVQAGVSSIPIVDDNDS…
LOC Os04g31340.1	MEMESPRSPEAEIGHRVEDLWEVAEPQLSPSEKLNSCFEDIAVASFPRPLGSQVIEIPSN ASLADTVEILSKNKILSAPIRNVDAPEDASWIDKYIGIVEFAGIAMWLLYQSEAAANGTA GSAVGSPVANLVSRLGSFTFRRTSSGRVETTTDPESDETASVGGSFFETLTSSEFYKNTK VGDISGSFRWAPFLALQTSDTFLTMLLLLSKYRMKSLPVVDIGGDKIENIITQSSVVHML AECVGLPWFESWGTKKLSELGLPLMKPCKLVKVNEDQPVLKAFQLMREKGVGGLPVMDTS GTKAIGNISIRDVQYLLTAPNIYKDYRTITAKDFLTAVRQHLQEQHEASPLLGSVITCRR DDEVKDIILKLDSEKIHRIYVIDDKGNTEGVIT…
LOC Os04g32880.1	MVLRRFAWPYGGQRASFCGSFTGWRECPMGLVGAEFQVVFDLPPGVYQYRFLVDGVWRCD ETKPCVRDEYGLISNEVLVDNTHPVVQPETSIRVVSMDEGTILTTMPPDQLSQNSGVQIA IFRHRVSEILLHNTIYDVVPVSSKIAVLDARLPVKQAFKIMHDEGLSLVPLWDDQQQTVT GMLTASDFVLILRKLQRNIRTLGHEELEMHSVSAWKEAKLQFYGGPDVAAIQRRPLIHVK DSDNLRDVALAIIRNEISSVPIFKPSTDSSGMPLLGLATLPGIVKFICSKLQEQPEGYSF LQNQIVSMPIGTWSPHTGKASNRQLRTSRPSTPLNSCLDLLLEDRVSSIPIVDDNGALLD VYSLSDIMALGKNDVYTRIELEQVTVEHALELQ…
LOC Os04g55210.1	MAPRDQSCGDGGEVDPEGGIEAPLLSSGSSFFQDPAHEDGDGDEEARRRRRRFLLAGRSQ SNTTSQVALVGVGVCPIESLDYELIENEVFKQDWRARGRGHILRYVALKWALCFLVGVLS AAAGFVANLGVENVAGAKFVVTSNLMLAGRYGTAFAVFLVSNFALTMLATVLTVYVAPAA AGSGIPEVKAYLNGVDAPDIFSLKTLVVKIVGCIAAVSSSLHVGKAGPLVHTGACIASIL GQGGSSKYHLTCKWLRYFKNDRDRRDLVTCGAGAGIAAAFRAPVGGVLFALEAVSSWWRS ALLWRAFFTTAMVAVVLRALIDFCKSDKCGLFGKGGLIMFDVTSDYITYHLVDLPPVITL GVLGGVLGSLHNFFLDKVLRLYNFINEKGQKYK…
LOC Os04g58310.1	MVLQSHDVSDLCIGKPPVRWLPPSSTVADAIAEIEAGGGRGPDAAVAVWDGTKGEVDGRV CMADVHLFLCGGDGEAASLASPAAALQATLSDLLAAGAPPVRRIEPHARSRARHCGGSGG RLLGRRALPRRADPGAVAARGGGGGDVHVLAHGGGRRALLRRLHRPLRPDGLALRFLSSG ISPRGHAPVAAGDRALSAVPLLSAALATHSSVAVITGAGIAPRLAGEVSPSALCSCDVSV AAAIAALSAGDLTAFLHRSDLRCRRNLPGMVDLLYAGDPSSWPPSPSSSSSSSSSSSSLS SFSSSSDDEAEDGYKHYAPAPCARRDNNRQIIACHPGSSLVAVMAQAVAHRVTQVWVVDF DDGELVGVVRFLDVLWVLREHLNQPPLIYPSNF…
LOC Os05g32850.1	MAAAVGRARGAASLAAAVRVAAATARPASSVAAAAGLGFAGLVVQGEDTPFGSVWWWAYA GISCFLVLFAGIMSGLTLGLMSLGLVELEILQRSGTDAEKAQAAAILPVVQKQHQLLVTL LLCNACAMEALPIFLDRIFHPVVAVILSVTFVLAFGEVIPQAICTRYGLAVGANFVWLVR ILMIICYPISYPIGKLLDCALGHNESALFRRAQLKALVSIHSKEAGKGGELTHDETTIIS GALDLTEKTAEEAMTPIESTFSLDVDSKLDWEAIGKILARGHSRVPVYSGNPRNIIGLLL VKSLLTVRAETETPVSAVSIRRIPRVPADMPLYDILNEFQKGSSHMAAVVKAKPKIVPLP DKTEPNREVSGAPQLTAPLLSNNEERVESLVVD…
LOC Os08g20570.1	MACTAPREEDLLMEEDEHRPPLNRALLHRSATNNTSQVAMVGSNPCPIESLDYEIIENDL FDQNWRSRGKADQVRYVVLKWTFCFAIGIITGIAGFVINLAVENVAGLKHTAVSALMESS SYWTAFWLFAGTNLALLLFASSITAFVSPAAGGSGIPEVKAYLNGVDAPNIFSLRTLAVK IIGNIAAVSSSLHVGKAGPMVHTGACIAAIFGQGGSRKYGLTCRWLRYFKNDRDRRDLVT IGAGAGVTAAFRAPVGGVLFALESLSSWWRSALIWRSFFTTAVVAVVLRMFIELCASGKC GLFGKGGLIMYDVSTKFDDLMTYHLKDIPIVVLIGVIGAILGALYNFLMMKVLRVYSVIN ERGNAHKLLLAAVVSILTSCCVFGLPWLAPCRP…
LOC Os08g22149.1	MGATLLLLCADFSAVAGGRRRPSLPSEPRLAAPAAGSRAPPSRASVRPSAAAAPLAARGL PHHASVAGQNSGIYTVGDFMTKREELHVVKSTTSVDEALEMLVEHRITGFPVIDDEWNLV GVVSDYDLLALDSISGNGLAEVDIFPEVDSTWKTFNEIQKLLSKTNGKVIGDVMTSAPLV VRETTNLEDAARLLLETKYRRLPVVDSSGKLVGIITRGNVVRAALKIKKKFEGEL*
LOC Os08g38980.1	MMAQASDLEPLRSGAGALPSSADPDSPSTPRRSRVRELLRSLDRRLSSRGRHHRHAAEGA AASPRGGGGGEPGSEDSDELGDGAPPEWALLLVGCLLGLATGICVAAFNRGVHIIHEWAW AGTPTEGAAWLRLQRLADTWHRILLIPVTGGVVVGMMHGLLEIFEQIKQSLSSQREGVDF MAAIFPTIKAIQAAITLGTGCSLGPEGPSVDIGKSCAYGCAEMMENNRERRIALVAAGSA AGIASGFNAAVAGCFFAIETVLRPLRAENSPPFTTAMIILASVISSTVSNVLLGEKAAFI VPTYELKSAAELPLYLILGMLCGVVSVAFRQLVVWFTKTFDLIRKKFSLPAVVCPALGGL GAGLIALRYPGILYWGFTNVDEILHTGKSASAP…
LOC Os09g02710.1	MDATLLRSADAAVAVRSTTTAPPPRPRLHRPSTLPLPSSCACGPLRAYAAPAAPAPAAHN NGVYTVGDFMTKRPNLHVVTPATSVDEALETLVQHKISGFPVVDDTGKLVGVVSDYDLLALDSISGSGLTGTNTSMFPEVDSTWKTFREIQRLLSKTNGKVIADVMTYSPLAVRESTNLD AATRLLLETKYRRLPVVDSTGKLVGMITRGTVVRAALKIKKTAEETA*
LOC Os09g26190.1	MDEVGAARRRAVDRGAGAGAGLNTIVMNAVLEACVRCGDVGLALSLFDEMRGPGGCGVDGVSYGILLKGLGIARRIDDAFEILESIEKDTSIGSPRLSPHLICGFLNALIEAGWYKIYLF IFQYIIVIRILGCTGDMRRANALVARFRQVLYEGHSVLLYNLLMKGYIKSNFPLGALTVK DEILRQGLKPDRLTYNTIISACVKSAEIDMAIRFLEDMKEEAKRDNNPELLPDAVTYTTL LKGLGNSQDLYSVLKIVVEMKSAPISIDRTAYTAMVDALLACGSINGALCIFGEIIKQAG NNKDLRPKPHLYLSIMRAFATIGDLDMVKRLNKRMWPDSVGSISRSAKEEADELLMEAAL NNNQVHDVSLFDYKYILPIFHIIIDGHTTNTANF…
LOC Os11g06930.1	MSAAGVALNRRTRSRPPSVASSQKSDDPAAAVAAISTAEATPSPSHAAGERTVKKLRLTK AVTIPEGTTVAEACQRMAARRVDAVLLTDANGLLSGIVTDKDIAKRVIAEGLRVEQTITS KIMTRTPVYVMSDTLAIEALQKMVQGKFRHLPVVENGEVIAMLDIAKCLYDAISRLEKAA EQGSALAAAVEGVERQVGDNLPDHSSVIETLRERMLKPSLSTIISENTKVAIVSPWDPVC VAARKMHELRVNSVVITAGNSLQGIFTSKDVLMRVVTQNLSPELTHVEKVMTAHPECATL DTSILDALHIMRDGKFLHIPVVDGEGRVVACLDVLQITHAAISMVEGGPETTNGVANTIM QKFWDSALALEPPDEEFDSRSEISLLMPSEAGD…
LOC Os12g07190.1	MSTASATAPPSRRTRSRPPSASSRKSDDPSAAAANGNGKASSKPTSPGQLTGERTVRKLR LSKALTIPEGTTVSEACRRMAARRVDAVLLTDAQGLLSGIVTDKDVATRVVAEGLRVEQT IMSKIMTRNPTYAMSDTLAIEALQKMVQGKFRHLPVVENGEVIAMLDIAKCLYDAISRLE KAAEQGSAIAAAVEGVERQLGGNFSAPYAFIETLRERMFKPSLSTIVTEGTKVAIVSPSD PVYVATQKMREFRVNSVVVATGNTLQGIFTSKDLLMRVVAQNLSPELTLVEKVMTVNPDF ATLDTTILDALHIMHDGKFLHIPVLDREGQIAACLDVLQLTHAAIQLVEGGNDTVNDVAN TVMQRFWDSTLALESPDEECDSRSEVSLLLASE…
LOC Os12g25200.1	MLCVVFAPTAAGPGIPEIKAYLNGVDTPNMFGAPQLIVKIIGSICAVSSGLDLGKEGPLV HIGACLANLLSQGGSGRHRLRLRWLRYFDNDRDRRDLITCGASSGVCAAFRAPVGGVLFALEEVATWWRSALLWRTFFSTATVVVVLRGFIEVCRNGRCGLFGEGGLILFDVGDVAVRYHAGDLLPVTIVGVLGGVLGALYNHVLHKVLRVYNLINEKGRAAKLALALAVCALTSALLYVTPFAVPCTPCDPAFGGACPTLGKSGNFKRFNCPEGHYNDLATLLHATNVDATRNIFSTGTAGEFRLDSLLIFFAVYCVLGLFTFGIAVPSGLFLPIILMGSAYGRVTALVLSRFARIDHG LYAVLGAAALMSGSMRMTVSLVVIFLELTNNLLLLPI…
Maize
Zm00001eb028380 P001	MSSAASAAPPSRRTRSRPPSASSRKSDDSSAAAANGNGNRKVATKPASPHQLTGERTVKK LRLSKALTIPEGTTVLDACRRMAARRVDAVLLTDNQGLLSGIVTDKDIATRVVAEGLRVE QTIMSKIMTRNPVYVMSDTLAIEALQKMVQGKFRHLPVVENGEVIAMLDIAKCLYEAIAR LEKAAEQGSAIAAAVEGVERQLGGNFSAPSALIETLRERMFKPSLSTIVTENTKVAIVSP TDPVCVAAQKMREFCVNSVVVSTGNTLQGIFTSKDILMRVVSQNISPELTLVEKVMTVNP DCATLETTILDTLHIMHDGKFLHIPVIDKDGQIAACLDVLQLTHATIQLVEGGNGTVNNV ANSVMQRFWDSALALEPPDEEFDSHSEVSLLLQ…
Zm00001eb034010 P001	MLCGVVSVAFRQLVVWFTKTFDLIKKKFGLPAVVCPALGGLGAGLIALRYPGILYWGFTN VDEILHTGKSASAPGIWLLAQLAAAKVVATALCKGSGLVGGLYAPSLMIGAAVGAVFGGS AAELINSAIPGNTAVAHPQAYALVGMAATLASVCSVPLTSVLLLFELTKDYRILLPLMGA VGLAIWVPSVVNQSGSKDTFEATSPRHGYSSLLPPTDRNETDWRRQDGDDVELTILDVDP YHYGSNNEEMLLDDLKVSQAMTKHYVKVTPTFTIEETTRLMQEKQQSCVVVVDNEDFLEG IVTLGDLRRKGFVPSENSDSTQANSSTVDANSSLVSSCLTRGFQFHGNERGLVTCFPDTD LSTAKVLMEVKGIKQLPVVKRGAGRRNDGRRKV…
Zm00001eb044500 P001	MAVSFLANEVSDLCIGKPAVRSLPLSAAAGDLAAALRRVARSGAPSCVAVTGPARAVVGR VGLADVLCFLCTDPEALARPAVVFSKPVSALLPKDGAGEVRRVDPRSSILEALDAVLSGA QVLAVPLRAGWRKKQLGGGGGSAAAGDFCWLTQEDLVRYFLNSIGLFYHVAARSVSSLGL VRTDFLSVRPGEAALSAVPLIRRAVATETAVAVVTEDGHLLGEISPALLAACDETAAAAI ATLSAADLMAYVDYFGSPPEHISRAIKAGLKDKGLDAMLALVEDETLSSFSSASSSSDEE AGRTQLRRPSSGSYGRRSAEEPVVCSPASSLVAVMVQALAHRVSYVWVLDEDSDCRLAGI VTFADVLRVFREQLL
Zm00001eb053800 P001	MLSGVDHDVPDGIGMARLAWTRLPTADGEGAGPSTSEAADDELLSGAAIESLDYEVIENY AYREEQAQRSKFWVPYYVMLKWLFALLIGVGTGLAAIFINLAVENFSGWKYTATFAIIKH SYFVGFFVYTVFNLALVFSSVYIVTNFAPAAAGSGIPEIKGYLNGVDTHGILLFRTLVGK IFGSIGSVGGGLALGKEGPLVHTGACIASLLGQGGSAKYHLSSRWVRIFESDRDRRDLVT CGCAAGVAAAFRAPVGGVLFALEEVTSWWRSHLMWRVFFTSAVVAVVVRSAMNWCNSGKC GHFGAGGFIIWDISGGQEDYSYQELFPMAIIGVIGGLLGALFNQLTLYITKWRRTCLHKK GKRVQIFEACLISLVTSTISFVLPLLRKCSPCP…
Zm00001eb056450 P001	MQRAVQAVRSHGNVLKYAVLQHISAPKPAMLPAAFSRFMSVSSARLEDRGFETATVADVL KSKGKSADGSWLWCTTEDSVYDAVKSMTQHNVGALVVVKPGQNKSIAGIVTERDYLRKII VQGRSSKSTKVGDIMTEENKLITVNPDTKVLQAMQLMTENRVRHIPVIDGTGMLGMVSIG DVVRAVVAEHREELNRLNDYIQGGY
Zm00001eb064940 P001	MFSHGADSAHDAGTVGVSSGVGATVPARFVWPYGGKRVFVSGSFTRWSEHLPMSPVEGCP TVFQAICSLSPGIHEYKFYVDGEWRHDERQPTISGEFGIVNTLYLTREFNQINALLNPST PGSRMNMDVDNENFQHTVTLSDGTIPEGTVRVSEAAIQISRCRVSEYLNLHTCYDLLPDS GKVIALDINLPVKQSFHILHEQGIPVAPLWDSFRGQFVGLLSPLDFILILRELETHGSNL TEDQLETHTISAWKEAKRQTCGRNDGQWRAHQHLVHATPYESLRDIAVKLLQNDISTVPV IYSSSSDGSFPQLLHLASLSGILKCIFRYFKNSTGNLPILNQPVCSIPLGSWVPKIGDPN SRPLAMLRPNASLSSALNMLVQAGVSSIPIVDE…
Zm00001eb068640 P001	MAPRDPKEDGFGVGGAADPEADIEAPLLVSSGSSFLLDPALEDGGGGDEEQRRRRRRFLH GSHTHSNTTSQVALVGADVCPIESLDYELIENDVFKQDWRARGRGHILRYVALKWALCFL VGALAAAAGFVANLGVENVAGAKFVVTSDLMLDGRHGSAFAVFLASNFALTMLAAVLTVY VAPAAAGSGIPEVKAYLNGVDAPNIFSLKTLIVKIVGCIAAVSSSLHVGKAGPLVHTGAC IASILGQGGSRKYRMTCRWLRYFKNDRDRRDLVTCGSAAGIAAAFRAPVGGVLFALETVS SWWRSALLWRAFFTTAMVAVVLRALIDFCQSGKCGLFGKGGLIMFDVTADYVTYHLIDLP PVITLGVFGGILGSLYNFFLDKVLRLYNLINEK…
Zm00001eb084670 P001	MVMQRFSWPYGGRSASLCGSFTGWREYPMGLVGAEFQVVFDLPPGVYQYRFLVDGVWRCDETKPFVCDEYGLISNEVLVENNVQPVVQPEPSIRGTNLDEGTVLTTMPPESSSQNPGVQIAVFRHVVSGILLHNTIYEVVPLSSKLAVLDTQLPVKQAFKIMHDEGLALVPLWDDHQGTITGMLTALDFVLMLRKLQRNIRVTGNEELEMHPISAWKEAKLQFYGGPDGAAMQRRPLIHVKDSDSLADVALTIIRNEISSVPIFKCMPDSSGVPFLNLATLQGILKFLCSKLQEQAGGCS LLHNQLLSIPIGTWSPHTGRSSSRHLRTLLLSSPLNTCLDFLLEDRVSSIPIVDDKGALH DVYSLSDIMALAKNDVYARIELEQVTVQNALDVQYQV…
Zm00001eb085680 P001	MESPRSPEAEIGHRVEDLWEVAEPQLSPSEKLNSCFEDIPVASFPRTHPSQVIEIPSDAS LAETVEILSKNKILSAPIRNVEAPEDASWMDKYIGIVEFAGIAMWLLSQSDAAVNGTVGS GPGSPVSSLVSRLGSFTFRRTSSGRLETATDSESDEAASVGGSFFETLTSSEFYKNTKVG DISGSFRWAPFLALQTSDTFLTMLLLLSKYRMKSLPVVEVGGDKIENIITQSSVVHMLAE CVGLSWFENWGTKKLSELGLPVMKPSKLVKVSEDQPVLKAFQLMREKGVGGLPVMDTSGANAIGNISIRDVQYLLTAPKIYKEHRSITTKDFLSAVRHHLQEQREASPLLHDVITCKKDD TIKDIILKLDSEKIHRIYVVDDKGNTEGVITLRD…
Zm00001eb088050 P001	MDIRLLVSADANLAAALSRSRSSKSAFQRQVVPSSRASSCRSVRARSAAAAAPAAGGISG HSNYTVGDFMTRRDNLHVVQPTTPVDQALELLVQHRISGFPVVDDDWNLVGVVSDYDLLALDSMSGNELADTSTNMFPDVDSTWKTFHELQRILSKTNGKVIGDVMTSSPLAVRINTNLDAATRLLLETKYRRLPVVDSMGKLVGMITRGNVVSAALKIKKKTEEDLKMKRKSSGTTDLRAFLARAAAKKKDIVAPSSNEREMQLVIFQGQTETSNATPAEQERVEPEPPIIVDAEDNDDFESVHLNGTTSSEDNDSDDIDIYGIEHDPGLRTPISSYSINIQDAVRRAYIVLGPCRPKM KKDDFPQHECGGMRLSAFRDR
Zm00001eb091750 P001	MSSTAAVALNRRTRSRPPSAASSRRSDDPTAAVASTANGNGNVPTKAASPDHASGERTVK KLRLSKALTIPEGTTISEACRRMAARRVDAVLLTDAGGLLSGIVTDKDIATRVIAEGLRV EQTIISKIMTRNPLYVMGDTPAIEALQKMIQGKFRHLPVVENGEVIAMLDITKCLYDAIS RLEKAAEQESALAAAVEGVERQLGGNFSAPHNLIETMRERMFKPSLSTIITENTKVATVS LSDPVCVAARKMRELQVNSVIITAGNLLHGIFTPRDVLMRVVAQNLSPELTLVEKVMTAH PDCATLDTTILDALHIMHDGKFLHIPVLDGDGRVAACLDVLQLTHAAISMVEGGPGAATD VANTIMQKFWESALALEQPPEEDFDSHSELPLV…
Zm00001eb143070 P001	MDGGAGAGAGRRNVSSSSGSRRRVLPAENGHGHDAPPPSRRSSVSLSRGHSTSLTGERTV KRLRLSKALTIPDHTTVHEACRRMASRRVDAVLLTDSNALLCGILTDKDITTRVIARELK MEETPVSKVMTRNPVFVLADTLAVEALQKMVQGKFRHLPVVENGEVIAILDIAKCLYDAI ARMERAAEKGKAIAAAVEGVEKHWGAAVPGPNNFIETLRERMFRPSLSTIISENPKVVTV APSDMVLTASKKMLELKVSSAVVAIENKPGGILTSRDILMRVIAQNLPPESTTVEKVMTQ SPECATVDTPILDALHTMHDGKFLHLPVLDRDGNVVTVVDVLHITHAAIATVGNSGAAGS EATSAMMQRFWDSAMSIGPIDDDDDSRSEGSTR…
Zm00001eb143290 P001	MAAVFFHHVVGDLTVGKPEVAELHDTDTLDDAARAIAASPEGAVPVWRPRAAPDDPPSGARFIGMISALDIAAFVASAGVGDRSMRAVVGEVVQPNPALLREIDPGTRLIDALELMRHGV KRFLVRKSGSWKGITKRFSVLYNGKWLKNMESTSPSAASSSSTQLSPRSGSAEKFCCLSR EDVLRFLIGCLGALAPIPLTQISSLGAINPQYSYVEASAPAMEAIQKIPQDPCAVAVVET MPDGTRSILGDISTYKLWKCDYVSAAWALANLSAGQFVIGADENGSTPISVFPEPPISPS SPVEEISPGRSPRAKKFSSRSIGFLNNTQMSAWRTRSMYHRGRSTPLMCKTTSTLAAVMA QMLSHRATHVWVTDAESEEDGVVVGVVGYTEIFN…
Zm00001eb146040 P001	MAPTAGRESWLDGTESSGTTPLETPTATPLATPISARSVRWEKDVEDAAAGALQRPLLYK RGTNTTSQMAIVGANTCPIESLDYEIVENDVYNQDWRSRGKLQIFQYQVLKWVLALLVGVVVGLVGFFSNIAVENIAGFKLLLTGDLMLQNRYLAAFELYIGCNAVLAAAAAALCAYVAPAAAGSGIPEVKAYLNGIDAHSILAPSTLLVKILGSVLGVSAGFVLGKEGPMVHTGSCVAS LLAQGGSRKYGLTWNWIRYFKNDLDRRDLITCGAAAGVAAAFRAPVGGVLFALEEVTSWWRSALLWRTFSTTAVATMVLHALITYCRGGHCGLFGKGGLIMFDLSSRQATYTATDLAAVVLLAVLGGLLGALFNFLVDRVLRAYSIVNEKGACYKIV…
Zm00001eb159030 P001	MAREAASEATASRESGAEAAGECWSEALKSFLDHIPVSSVPGALQPTASPAVEVKLHGSV LGALDAMYSSNAAGAVIIDVVHSSLGKYVDRDIGFVEFSSLVLWALEELGKVESEPTDST SDFLSTLKQHHQIAETKIAWLAKLFLWEPFFPVRTHDTLFHAMLLFSKHHRLNVAPVVES MNSSVIGFVTQDAVMELLLQSSGLEWLDKIADKQLSEFRFANVRKPVLVYSDQTLADGLH ILSKEKTGVAVIDRKTSRLIGSLQCSDLYLFLDDSTLFSKRTTTTLEELISLNNKTDRKC STAENSCAPGRNILALRSRQSGMVGLPATNLESDTLKQAMEKLTTLRSSCSFIVDEHGRV QGVVTTRDIISVFSPLCMDSRIDGATFFSAALE…
Zm00001eb160610 P001	MDQPEENPEFPSCDAYFEAIQSKKKLPLTLQESLTAAFAQIPVSSFPEVPAGRVIEIPGD TSVIDAVRTLSEQNIRAAPVLNPEPGAPTDWQGRYLGVIDYSAIILWVLENAELAAVALS AASATAAGVGMGAVGAVGVAALGTTGPAAVAGLTAAAIGASVAGGLTAEKGVAKDGLTAA DHLGEDFYKVLLQQEPFRSTTVRSIVESYRWSPFVPITLDTSMLTVLLLLSKYRLRNVPV IEPEKPIIRNFITQTGVVKGLQQCKGRDWFDYISALPLSDLGLPFMSIDEVITVNSDDLI LEAFKCMKDNKIGGVPVVEGPKRKLVGSVSIRDIRFLLLRPNLFSNFRQLTVIEFMKTLG STLPDSESNCLVKPPPTCTPDASLGSVIDSIAS…
Zm00001eb169430 P001	MVGGMSPPRRTLSMGSGGAMGRRAASAGVMGDSPKRGLSRSMTMGGERTVKRLRLSRALT VPESTTVLEVCRRMAARRADAALLTDSNALLCGILTDKDIATRVIARELKIDETPVWKVM TRHPIFVLSDTLAVEALQKMVQGKFRHLPVVDNGEVVAMLDIAKCLYDAISRMERASEKG KAAIANVAAGDDKYSIVEALKEQMFRPCLSAIIGEDSTVVMVSPGDSVLAATKRMVEAHA TSAVVAVGSKPQGILTSRDILMRLVAKNLSADATPVEKVMTPDPEFATVDMPILDALRTM QERKFLHLPVMDRDGSIISIIDVIDIAHAAISICVCAQRACDGTLQVESSGGGGDGSAGS DEAASSMFQRFWDSAMALGPLDDETDTQSQMSE…
Zm00001eb177480 P001	MDATLLLLPANCTAAASGRMRPRLPAGPHVASPGPSARPRTSIRASAVSAALAVRGLPQH ASVAGQSTGSYRVGDVMTKREELHVVKPTTSVDDGALFLICCTCLPYFRSVERDHSILLF FAALEMLVKHRISGFPVIDDDWNLVGVVSDYDLLALDTISGAGPAEADIFPEVDSTWKTF HEIQKLLSKTNGKVIADVMTPAPLVVRETTNLEDAASGLFCRLLLVTKYRRLPVVDSSGK LVGIITRGNVVQAALEIKKKVEGTL
Zm00001eb180140 P001	MFKRSLSTIITENTKVATVSLSDPVCVATRKMRDLRVNSVIIMAGNSLHGIFTSKDVLMR VVAQNISPELTLVEKVMTAHPDCATLDTTILDALHIMHDGKFLHIPVLDGDGQVAACLDV LVTP
Zm00001eb200900 P001	MSSTAAVALNRRTRSRPPSVASSRRSDDPTAAGAGAPANGNGKVSTKPASPDHTSGERTV KKLRLSKALTIAEGTTVSEACRRMAARRVDAVLLTDAGGLLSGIVTDKDIATRVIAEGLR VEQTIISKIMTRNPSYVMADTPAIEALHKMVQGKFRHLPVVENGEVIAMLDIAKCLYDAI SRLEKAAEQGSALAAAIEGVERQLGGNFSGPHNLLETLRERMFKPSLSTIITENTKVATV SLSDPVCVATRKMRDLRVNSVIIMAGNSLHGIFTSKDVLMRVVAQNLSPELTLVEKVMTA HPDCATLDTTILDALHIMHDGKFLHIPVLDGDGQVAACLDVLQLTHAAISMVSLFMACVL SFLIHPCNLSPSEMFFPLKVEGGPGGANDVANT…
Zm00001eb210470 P001	MFSHGADSAHDAGAVGVSSGGATVPTRFVWPYGGKRVFVSGSFTRWSEHLPMSPIEGCPT VFQAICSLSPGIHEYKFFVDGEWRHDERQPTISGEFGIVNTLYLTREYNQINTLSSPSTP GSRMNMDVDNENFQRTVTLSDGTVSEGTLRVSEAAIQISRCRVSEYLSLHTCYDLLPDSG KVIALDINLPVKQSFHILHEQGIPVAPLWDSFRGQFVGLLSPLDFILILRELETHGSNLT EEQLETHTISAWKEAKRQTNGRNDGQWRPQQHLVHATPYESLRDIAVKLLQNGISTVPVI YSSSSDGSFPQLLHLASLSGILKCICRYFKNSTGNLPILNQPVCSIPLGSWVPKIGDLNS RPLAMLRPNASLSSALNMLVQAGVSSIPIVDDN…
Zm00001eb220900 P001	MAVNFLANELSDLCIGKPAVRSLPLSAATGDLAAALRRVSRSGAAACVAVTGPARAVVGR VGPADVLCLLCTDPEALARPAAVFSKPVSALLPKDGAGEVRRVDPRSSILEALDAILSGA QVLAVPLRAGGRKKQLVGAADGDFCWLTQEDLVRYFLNYICLVYNVAARSVSSLGLVRAD FLSVRPGEAALSAVPLIRRAVATETAVAVVAEDGHLVGEISPALLAACDETAAAAIATLS AADLMAYIDHYVSPPEHILRAVKAGLKDKGLDALLALVEDETLSSFSSLSSASSSSDEEA GRAQLRRPSSGSYGRRAADEPVVCSPASSLVAVLVQALAHRVSYVWVLDEDNDCRLAGIV TFADVLRVFREQLL
Zm00001eb232620 P001	MAQLKAAADEQQEAALHGVASGGGNESNKKARAGLCGLLRERKVVDLARAKRRLVEVPYT ATLAHTANALLAARVSAVAVAAPPGHWIGAGGSMILESDPATGAVRKHYIGMVNMLDILA HIAEASDDDEAADLDRRMAVPVSSVIGHSLEGLTLWTLHPSTSVLDCMETFSKGVHRALV PLESSADNVVALELVESAPGYRMLTQMDVVRFLRAHGAELRGVLLRTVRELGAVNDTVFA VSGVTKVIDVIKAMRAASLTAVPVVDAVGSGTETLQYGSGQRAVETFSATDLRDCPVARL QAWLGISVMEFKRKVAEYRASTRLVVPGADATDTGTPVAGYADTPAAAAATDEEQSEQQE SALVTCSQESTLGEAIEAATSRHVHRLWVVDEE…
Zm00001eb235240 P001	MSSPLEDVSVGMEEEDQRPLNRALLHRSATTNASQVAMVGSNPCPIESLDYEMIENELFD QNWRTRRKADQVRYVVLKWTFCFAIGILTGIVGFFINLAVENVAGFKHQAVSALMDSASY WTAFWVFAGCNLALLLLASSITAFLSPAAGGSGIPEVKAYLNGVDAPNIFSLRTLAVKVV GNIAAVSSSLHVGKAGPMVHTGACIAAIFGQGGSRKYGLTCRWLRYFKNDRDRRDLVTIG AGAGVAAAFRAPVGGVLFALESLSSWWRSALIWRSFFTTAVVAVVLRLFIELCGTGRCGM FGRGGLIMYDVSTVFDDLMTYHLKDIPTVILIGVTGALLGGLYNFLMIKVLRLYNAINER GGAHKLLLAATVSIVTSCCVFGLPWLAPCRPCP…
Zm00001eb244120 P001	MDMDGNSPRRPPRRPEREGSYGYDIESMDGSGAGGPPPWSAHHNGSSEALLRYDDGGADR GSTQQPLLRKRTVNTTSQIAIVGANVCPIESLDYEVVENDLFKQDWRSRKKKQIFQYIVL KWSLVLLIGLLTGFVGFFNNLAVENIAGFKLLLTSDLMLKGRYIRAFFVYGGCNLVLAAA AAAICAYIAPAAAGSGIPEVKAYLNGVDAYSILAPSTLFVKIFGSILGVSAGFVLGKEGP MVHTGACIANLLGQGGSRKYHLTCNWLRYFKNDRDRRDLITCGSAAGVAAAFRAPVGGVL FALEEAASWWRSALLWRTFFTTAVVAVVLRGLIEFCRSGKCGLFGQGGLIMFDLSSTVAV YSTPDLIAIIVLGIIGGIFGGLFNYLLDKILRV…
Zm00001eb252970 P001	MSSCDDDHASLLRSHAGASSPSCPSPRGSAGHQHHADVEADEATVTASPRLASGGGGVRG LLRNLERRMSARGSGPGRRQHQHYQQLDRSVAIESPPSQRQRERAAAGDDDELGDGAPPE WALLLIGCLLGLATGICVAAFNRGVHVIHEWAWAGTPNEGAAWLRLQKIADTWHRILLIP VTGGVVVGMMHGLLDIFEQLKLVKSGQRQGINFVGAIFPTIKAVQAAVTLGTGCSLGPEG PSVDIGKSCANACSEMMESNRERRIALVAAGAAAGIASGFNAAVAGCFFAIETVLRPLKA ENSPPFTTAMIILASVISSTVSNVLLGARPAFIVPAYELKSAAELPLYLILGMLCGAVSV VFDRLVGWFSRFFGHIKEKFDFPIIVYPALGGL…
Zm00001eb253020 P001	MSSCDDDHASLLRSHAGASSPSCPSPRGSAGHQHHADVEADEATVTASPRLASGGGGVRG LLRNLERRMSARGSGPGRRQHQHYQQLDRSVAIESPPSQRQRERAAAGDDDELGDGAPPE WALLLIGCLLGLATGICVAAFNRGVHVIHEWAWAGTPNEGAAWLRLQKIADTWHRILLIP VTGGVVVGMMHGLLDIFEQLKLVKSGQRQGINFVGAIFPTIKAVQAAVTLGTGCSLGPEG PSVDIGKSCANACSEMMESNRERRIALVAAGAAAGIASGFNAAVAGCFFAIETVLRPLKA ENSPPFTTAMIILASVISSTVSNVLLGARPAFIVPAYELKSAAELPLYLILGMLCGAVSV VFDRLVGWFSRFFGHIKEKFDFPIIVYPALGGL…
Zm00001eb364290 P001	MDGGAGAGRRSVPSSSGFRRRVPPAENGHGHDAPPPSRRSSASLSRGHSTPLTGERTVKR LRLSKALTIPDHTTVHEACRRMASRRVDAVLLTDSNALLCGILTDKDITTRVIARELKME ETLVSKVMTRNPVFVLADTLAVEALQKMVQGKFRHLPVVENGEVIAILDIAKCLYDAIAR MERAAEKGKAIAAAVEGVEKHWGTAVSGPNNFIETLRERMFRPSLSTIISENSKVVTVVP SDTVLTASKKMLELKMSSAVVAIESKPGGILTSRDILMRVIAQNLPPESTTVEKVMTQCP ECASVDTPILDALHTMHDGKFLHLPVLDRDGNVVTVVDVLHITHAAIATVGNSGAAGSES TSAMMQRFWDSAMSIGPLDDDDDSTRSEGSTKV…
Zm00001eb421550 P001	MVLQRFSWPYGGRSATFCGSFTGWRECPMGLVGAVFQVVFDLPPGVYQYRFLVDGVWRCDETKPFVRDEYGLISNEVLVENNVQPVVQPEPSIRGTNMDKGTILKTMPPEPSSQNPSMQIAVIRHVVSGILLHNTIYDVVPLSSKLTVLDTQLPVKQAFKIMHDEGLALVPLWDDRQGTI TGMLTASDFVLILRKRNIQVIGNEEPISAWKEAKLQFYGGPDGAAMQRRPLIHVKDSDNL VDVALTIIRNEISSVPIFKCMADSSGVPFLNLATLQGILKFLCSKLQEEAEGCSLLHNQL LSIPIGTWSPHTGRSSSRQLRTLLLSSPLNTCLDILLQDRVSSIPIVDDNGSLRDVYSLS DIMALAKNDVYARIELEQVTVQNALDVQYQVHGRR…
Zm00001eb423070 P001	MDANHSPPAQPERNHGSLNYDIESTDGTWRGAGAWQEQDPSSEALMRYDDDGPREPLLRR RTMNTTSQIAIVGANICPIESLDYEIVENDLFKQDWRSRKKQQIFQYIVLKWSLVLLIGL CTGLVGFFNNLAVENIAGFKLLLTSDLMLKQRYFTAFLAYGGCNLVLAAAAAAICAYIAP AAAGSGIPEVKAYLNGVDAYAILAPSTLFVKIFGSILGVSAGFVLGKEGPMVHTGACIAN LLGQGGSRKYHLTCNWLRYFKNDRDRRDLITCGSAAGVAAAFRAPVGGVLFALEEAASWW RSALLWRTFFTTAVVAVVLRGLIQFCRSGKCGLFGQGGLIMFDLSSTVPSYSTQDIIAII VLGIIGGVFGGLFNFLLDRILRAYSFINERGAP…

## Sheet: Supplementary Table 3
Supplementary Table 3. Classification and the distribution of 66 CDCPs in wheat
Label Name	Number of CBS domian	Corresponding members
CBSCBS1	4	TaCBS10
CBSCBS2	3	TaCBS14
CBSCBS3	4	TaCBS5
CBSCBS4	3	TaCBS24
CBSCBS5	4	TaCBS19
CBSCBS6	3	TaCBS30
CBSCBS7	4	TaCBS4
CBSCBS8	3	TaCBS9
CBSCBS9	4	TaCBS13
CBSCBS10	3	TaCBS29
CBSCBS11	4	TaCBS28
CBSCBSCBD1	3 and CBD	TaCBS11
CBSCBSCBD2	3 and CBD	TaCBS15
CBSCBSCBD3	3 and CBD	TaCBS6
CBSCBSCBD4	3 and CBD	TaCBS36
CBSCBSCBD5	3 and CBD	TaCBS48
CBSCBSCBD6	3 and CBD	TaCBS52
CBSCBSPB1-1	4 and PB1	TaCBS20
CBSCBSPB1-2	4 and PB1	TaCBS31
CBSCBSPB1-3	4 and PB1	TaCBS25
CBSCBSPB1-4	4 and PB1	TaCBS44
CBSCBSPB1-5	3 and PB1	TaCBS47
CBSCBSPB1-6	2 and PB1	TaCBS51
CBSCBSPB1-7	4 and PB1	TaCBS7
CBSCBSPB1-8	4 and PB1	TaCBS27
CBSCBSPB1-9	3 and PB1	TaCBS33
CBSCBSPB1-10	4 and PB1	TaCBS26
CBSCBSPB1-11	4 and PB1	TaCBS21
CBSCBSPB1-12	4 and PB1	TaCBS32
CBSCBSPB1-13	4 and PB1	TaCBS34
CBSCBSPB1-14	4 and PB1	TaCBS41
CBSCBSPB1-15	4 and PB1	TaCBS39
CBSCBSPB1-16	4 and PB1	TaCBS50
CBSCBSPB1-17	4 and PB1	TaCBS43
CBSCBSPB1-18	4 and PB1	TaCBS46
CBSCLC1	2 and CLC	TaCBS64
CBSCLC2	2 and CLC	TaCBS65
CBSCLC3	2 and CLC	TaCBS66
CBSCLC4	2 and CLC	TaCBS55
CBSCLC5	2 and CLC	TaCBS62
CBSDUF1	2 and DUF21	TaCBS37
CBSX1	1	TaCBS17
CBSX2	1	TaCBS56
CBSX3	1	TaCBS63
CBSX4	2	TaCBS59
CBSX5	2	TaCBS8
CBSX6	1	TaCBS12
CBSX7	2	TaCBS23
CBSX8	1	TaCBS29
CBSX9	1	TaCBS18
CBSX10	1	TaCBS53
CBSX11	2	TaCBS60
CBSX12	2	TaCBS57
CBSX13	2	TaCBS16
CBSX14	2	TaCBS1
CBSX15	2	TaCBS2
CBSX16	2	TaCBS3
CBSX17	2	TaCBS61
CBSX18	1	TaCBS54
CBSX19	2	TaCBS58
CBSX20	2	TaCBS35
CBSX21	1	TaCBS38
CBSX22	2	TaCBS40
CBSX23	2	TaCBS45
CBSX24	1	TaCBS42
CBSX25	2	TaCBS49

## Sheet: Supplementary Table 4
Supplementary Table 4. The detailed data of 52 pairs of collinearity genes
Paralog pairs	Corresponding transcript pairs	% identity	alignment length	mismatches	gap openings	q. start	q. end	s. start	s. end	e-value	bit score
TaCBS10_TaCBS14	TraesCS2B02G299000.1_TraesCS2D02G280600.1	98.12	1274	24	0	1	1274	1	1274	0	2302
TaCBS11_TaCBS15	TraesCS2B02G305800.6_TraesCS2D02G287200.4	98.7	1231	16	0	165	1395	141	1371	0	2313
TaCBS17_TaCBS28	TraesCS3A02G226700.1_TraesCS3D02G224700.1	94.86	1206	56	1	1	1200	7	1212	0	1901
TaCBS17_TaCBS22	TraesCS3A02G226700.1_TraesCS3B02G257800.1	94.61	1206	56	2	1	1200	1	1203	0	1873
TaCBS18_TaCBS29	TraesCS3A02G427100.1_TraesCS3D02G422700.1	96.74	920	30	0	278	1197	278	1197	0	1586
TaCBS18_TaCBS23	TraesCS3A02G427100.1_TraesCS3B02G463800.1	95.54	920	41	0	278	1197	278	1197	0	1499
TaCBS19_TaCBS30	TraesCS3A02G429700.1_TraesCS3D02G425000.1	98.84	1293	12	1	1	1290	1	1293	0	2440
TaCBS20_TaCBS25	TraesCS3A02G433400.2_TraesCS3B02G469200.2	97.7	1652	35	1	1	1652	1	1649	0	2970
TaCBS20_TaCBS31	TraesCS3A02G433400.2_TraesCS3D02G426800.1	97.45	1648	39	1	1	1645	1	1648	0	2930
TaCBS21_TaCBS32	TraesCS3A02G445200.1_TraesCS3D02G438100.1	95.71	1632	70	0	1	1632	1	1632	0	2553
TaCBS21_TaCBS26	TraesCS3A02G445200.1_TraesCS3B02G479900.1	94.31	1388	79	0	241	1628	1	1388	0	2125
TaCBS21_TaCBS33	TraesCS3A02G445200.1_TraesCS3D02G513700.1	85.48	1329	154	4	155	1477	137	1432	0	1142
TaCBS22_TaCBS28	TraesCS3B02G257800.1_TraesCS3D02G224700.1	95.54	1212	51	1	1	1209	7	1218	0	1970
TaCBS23_TaCBS29	TraesCS3B02G463800.1_TraesCS3D02G422700.1	97.19	926	26	0	272	1197	272	1197	0	1629
TaCBS25_TaCBS31	TraesCS3B02G469200.2_TraesCS3D02G426800.1	96.92	1656	45	1	1	1650	1	1656	0	2880
TaCBS26_TaCBS32	TraesCS3B02G479900.1_TraesCS3D02G438100.1	94.96	1388	70	0	1	1388	241	1628	0	2196
TaCBS26_TaCBS33	TraesCS3B02G479900.1_TraesCS3D02G513700.1	85.93	1201	148	3	35	1229	239	1424	0	1053
TaCBS32_TaCBS33	TraesCS3D02G438100.1_TraesCS3D02G513700.1	86.48	1324	140	5	155	1472	137	1427	0	1233
TaCBS34_TaCBS41	TraesCS4A02G206600.1_TraesCS4D02G107800.1	98.1	1635	31	0	1	1635	1	1635	0	2995
TaCBS34_TaCBS50	TraesCS4A02G206600.1_TraesCS5D02G130200.1	81.42	1421	258	2	40	1460	37	1451	0	716
TaCBS34_TaCBS46	TraesCS4A02G206600.1_TraesCS5B02G117400.2	81.42	1356	252	0	105	1460	108	1463	0	690
TaCBS34_TaCBS43	TraesCS4A02G206600.1_TraesCS5A02G118800.1	81.63	1301	239	0	160	1460	157	1457	0	684
TaCBS35_TaCBS40	TraesCS4A02G247300.1_TraesCS4D02G066600.1	97.9	618	13	0	1	618	1	618	0	1122
TaCBS35_TaCBS38	TraesCS4A02G247300.1_TraesCS4B02G067600.1	97.9	618	13	0	1	618	25	642	0	1122
TaCBS36_TaCBS52	TraesCS4A02G320000.1_TraesCS5D02G565200.3	98.73	1494	19	0	1	1494	1	1494	0	2811
TaCBS36_TaCBS48	TraesCS4A02G320000.1_TraesCS5B02G559100.1	98.13	1494	28	0	1	1494	1	1494	0	2740
TaCBS38_TaCBS40	TraesCS4B02G067600.1_TraesCS4D02G066600.1	99.03	618	6	0	25	642	1	618	0	1178
TaCBS41_TaCBS50	TraesCS4D02G107800.1_TraesCS5D02G130200.1	81.32	1301	243	0	160	1460	151	1451	0	652
TaCBS41_TaCBS43	TraesCS4D02G107800.1_TraesCS5A02G118800.1	81.32	1301	243	0	160	1460	157	1457	0	652
TaCBS42_TaCBS45	TraesCS5A02G053000.1_TraesCS5B02G063400.1	97.25	618	17	0	1	618	1	618	0	1090
TaCBS42_TaCBS49	TraesCS5A02G053000.1_TraesCS5D02G064300.1	96.76	618	20	0	1	618	1	618	0	1066
TaCBS43_TaCBS50	TraesCS5A02G118800.1_TraesCS5D02G130200.1	98.1	1635	25	1	1	1635	1	1629	0	2997
TaCBS43_TaCBS46	TraesCS5A02G118800.1_TraesCS5B02G117400.2	97.5	1641	35	1	1	1635	1	1641	0	2930
TaCBS44_TaCBS47	TraesCS5A02G209500.1_TraesCS5B02G207600.1	97.04	1520	42	1	107	1623	107	1626	0	2652
TaCBS44_TaCBS51	TraesCS5A02G209500.1_TraesCS5D02G215700.1	96.84	1520	45	1	107	1623	107	1626	0	2629
TaCBS45_TaCBS49	TraesCS5B02G063400.1_TraesCS5D02G064300.1	97.41	618	16	0	1	618	1	618	0	1098
TaCBS46_TaCBS50	TraesCS5B02G117400.2_TraesCS5D02G130200.1	97.93	1641	22	1	1	1641	1	1629	0	2997
TaCBS47_TaCBS51	TraesCS5B02G207600.1_TraesCS5D02G215700.1	98.95	1524	16	0	103	1626	103	1626	0	2847
TaCBS48_TaCBS52	TraesCS5B02G559100.1_TraesCS5D02G565200.3	98.22	1408	25	0	87	1494	87	1494	0	2593
TaCBS53_TaCBS60	TraesCS6A02G132700.1_TraesCS6D02G122400.1	97.33	1047	25	1	271	1317	280	1323	0	1850
TaCBS53_TaCBS57	TraesCS6A02G132700.1_TraesCS6B02G160900.1	96.56	1047	27	3	271	1317	274	1311	0	1778
TaCBS54_TaCBS61	TraesCS6A02G235600.1_TraesCS6D02G218300.1	96.54	1157	40	0	1	1157	1	1157	0	1976
TaCBS54_TaCBS58	TraesCS6A02G235600.1_TraesCS6B02G264200.1	95.92	1176	39	1	1	1176	1	1167	0	1959
TaCBS55_TaCBS62	TraesCS6A02G283600.3_TraesCS6D02G264100.1	97.46	2361	42	3	1	2346	1	2358	0	4211
TaCBS56_TaCBS63	TraesCS6A02G392100.2_TraesCS6D02G378000.3	96.18	654	25	0	1	654	94	747	0	1098
TaCBS56_TaCBS59	TraesCS6A02G392100.2_TraesCS6B02G432300.2	93.91	657	37	1	1	654	1	657	0	981
TaCBS57_TaCBS60	TraesCS6B02G160900.1_TraesCS6D02G122400.1	95.74	680	20	2	1	671	1	680	0	1116
TaCBS59_TaCBS63	TraesCS6B02G432300.2_TraesCS6D02G378000.3	95.43	657	27	1	1	657	94	747	0	954
TaCBS60_TaCBS57	TraesCS6D02G122400.1_TraesCS6B02G160900.1	96.37	1323	36	3	1	1323	1	1311	0	2147
TaCBS64_TaCBS66	TraesCS7A02G240700.2_TraesCS7D02G239700.3	99.06	2232	20	1	1	2232	1	2231	0	4209
TaCBS64_TaCBS65	TraesCS7A02G240700.2_TraesCS7B02G136300.1	97.22	2232	62	0	1	2232	1	2232	0	3899
TaCBS65_TaCBS66	TraesCS7B02G136300.1_TraesCS7D02G239700.3	97.31	2232	59	1	1	2232	1	2231	0	3941

## Sheet: Supplementary Table 5
Supplementary Table 5. Paralog pairs and Ka_Ks value
Paralog pairs	Corresponding transcript pairs	Ka	Ks	Ka_Ks
TaCBS10_TaCBS14	TraesCS2B02G299000.1_TraesCS2D02G280600.1	0.00934187	0.0542763	0.172117
TaCBS11_TaCBS15	TraesCS2B02G305800.6_TraesCS2D02G287200.4	0.00970024	0.0214903	0.451377
TaCBS17_TaCBS28	TraesCS3A02G226700.1_TraesCS3D02G224700.1	0.0357277	0.0969691	0.368444
TaCBS17_TaCBS22	TraesCS3A02G226700.1_TraesCS3B02G257800.1	0.0300457	0.118302	0.253974
TaCBS18_TaCBS29	TraesCS3A02G427100.1_TraesCS3D02G422700.1	0.0112826	0.0917712	0.122943
TaCBS18_TaCBS23	TraesCS3A02G427100.1_TraesCS3B02G463800.1	0.0112848	0.138154	0.0816827
TaCBS19_TaCBS30	TraesCS3A02G429700.1_TraesCS3D02G425000.1	0.00568429	0.0208737	0.272318
TaCBS20_TaCBS25	TraesCS3A02G433400.2_TraesCS3B02G469200.2	0.00815336	0.0629829	0.129454
TaCBS20_TaCBS31	TraesCS3A02G433400.2_TraesCS3D02G426800.1	0.0056934	0.0865733	0.0657639
TaCBS21_TaCBS32	TraesCS3A02G445200.1_TraesCS3D02G438100.1	0.0241252	0.108034	0.223311
TaCBS21_TaCBS26	TraesCS3A02G445200.1_TraesCS3B02G479900.1	0.0316015	0.155233	0.203575
TaCBS21_TaCBS33	TraesCS3A02G445200.1_TraesCS3D02G513700.1	0.103999	0.442394	0.235083
TaCBS22_TaCBS28	TraesCS3B02G257800.1_TraesCS3D02G224700.1	0.0287619	0.0934332	0.307834
TaCBS23_TaCBS29	TraesCS3B02G463800.1_TraesCS3D02G422700.1	0.0044944	0.0954226	0.0470999
TaCBS25_TaCBS31	TraesCS3B02G469200.2_TraesCS3D02G426800.1	0.00897115	0.0870913	0.103009
TaCBS26_TaCBS32	TraesCS3B02G479900.1_TraesCS3D02G438100.1	0.0331707	0.117141	0.283169
TaCBS26_TaCBS33	TraesCS3B02G479900.1_TraesCS3D02G513700.1	0.0987717	0.45439	0.217372
TaCBS32_TaCBS33	TraesCS3D02G438100.1_TraesCS3D02G513700.1	0.103004	0.408254	0.252303
TaCBS34_TaCBS41	TraesCS4A02G206600.1_TraesCS4D02G107800.1	0.00820914	0.0534351	0.153628
TaCBS34_TaCBS50	TraesCS4A02G206600.1_TraesCS5D02G130200.1	0.133903	0.781099	0.171429
TaCBS34_TaCBS46	TraesCS4A02G206600.1_TraesCS5B02G117400.2	0.134103	0.775652	0.17289
TaCBS34_TaCBS43	TraesCS4A02G206600.1_TraesCS5A02G118800.1	0.141436	0.78755	0.17959
TaCBS35_TaCBS40	TraesCS4A02G247300.1_TraesCS4D02G066600.1	0.00426592	0.080076	0.0532734
TaCBS35_TaCBS38	TraesCS4A02G247300.1_TraesCS4B02G067600.1	0.00426592	0.080076	0.0532734
TaCBS36_TaCBS52	TraesCS4A02G320000.1_TraesCS5D02G565200.3	0.0044461	0.0395852	0.112317
TaCBS36_TaCBS48	TraesCS4A02G320000.1_TraesCS5B02G559100.1	0.00891673	0.0513264	0.173726
TaCBS38_TaCBS40	TraesCS4B02G067600.1_TraesCS4D02G066600.1	0	0.042615	0
TaCBS41_TaCBS50	TraesCS4D02G107800.1_TraesCS5D02G130200.1	0.133305	0.831055	0.160405
TaCBS41_TaCBS43	TraesCS4D02G107800.1_TraesCS5A02G118800.1	0.140845	0.823039	0.171128
TaCBS42_TaCBS45	TraesCS5A02G053000.1_TraesCS5B02G063400.1	0.00426138	0.111869	0.0380924
TaCBS42_TaCBS49	TraesCS5A02G053000.1_TraesCS5D02G064300.1	0	0.153793	0
TaCBS43_TaCBS50	TraesCS5A02G118800.1_TraesCS5D02G130200.1	0.00742376	0.040312	0.184158
TaCBS43_TaCBS46	TraesCS5A02G118800.1_TraesCS5B02G117400.2	0.0082187	0.0638276	0.128764
TaCBS44_TaCBS47	TraesCS5A02G209500.1_TraesCS5B02G207600.1	0.00744064	0.0919585	0.0809131
TaCBS44_TaCBS51	TraesCS5A02G209500.1_TraesCS5D02G215700.1	0.00993323	0.0920796	0.107877
TaCBS45_TaCBS49	TraesCS5B02G063400.1_TraesCS5D02G064300.1	0.00425684	0.104257	0.0408303
TaCBS46_TaCBS50	TraesCS5B02G117400.2_TraesCS5D02G130200.1	0.00329061	0.0454972	0.0723255
TaCBS47_TaCBS51	TraesCS5B02G207600.1_TraesCS5D02G215700.1	0.00246643	0.0328335	0.0751193
TaCBS48_TaCBS52	TraesCS5B02G559100.1_TraesCS5D02G565200.3	0.00802325	0.054219	0.147979
TaCBS53_TaCBS60	TraesCS6A02G132700.1_TraesCS6D02G122400.1	0.0166674	0.0423073	0.393959
TaCBS53_TaCBS57	TraesCS6A02G132700.1_TraesCS6B02G160900.1	0.0135821	0.0582222	0.233281
TaCBS54_TaCBS61	TraesCS6A02G235600.1_TraesCS6D02G218300.1	0.0216817	0.0738645	0.293534
TaCBS54_TaCBS58	TraesCS6A02G235600.1_TraesCS6B02G264200.1	0.0202937	0.0733306	0.276742
TaCBS55_TaCBS62	TraesCS6A02G283600.3_TraesCS6D02G264100.1	0.00925402	0.04638	0.199526
TaCBS56_TaCBS63	TraesCS6A02G392100.2_TraesCS6D02G378000.3	0.0184341	0.109722	0.168008
TaCBS56_TaCBS59	TraesCS6A02G392100.2_TraesCS6B02G432300.2	0.0288596	0.163573	0.176432
TaCBS57_TaCBS60	TraesCS6B02G160900.1_TraesCS6D02G122400.1	0.014502	0.070879	0.204602
TaCBS59_TaCBS63	TraesCS6B02G432300.2_TraesCS6D02G378000.3	0.0184215	0.124927	0.147458
TaCBS60_TaCBS57	TraesCS6D02G122400.1_TraesCS6B02G160900.1	0.0167051	0.064556	0.258769
TaCBS64_TaCBS66	TraesCS7A02G240700.2_TraesCS7D02G239700.3	0.0137002	0.0465289	0.294445
TaCBS64_TaCBS65	TraesCS7A02G240700.2_TraesCS7B02G136300.1	0.00605972	0.0968937	0.0625399
TaCBS65_TaCBS66	TraesCS7B02G136300.1_TraesCS7D02G239700.3	0.0174123	0.111162	0.156638

## Sheet: Supplementary Table 6
Supplementary Table 6. Corresponding ID of the syntenic map with Rice, Wheat, and Brachypodium distachyon
Rice	Wheat	Brachypodium distachyon
Os10g35630.1	TaCBS3 (TraesCS1D02G167600.1)	KQJ97307
Os04g31340.1	TaCBS5 (TraesCS2A02G281700.1)	KQJ82245
Os04g32880.1	TaCBS6 (TraesCS2A02G289200.2)
Os04g31340.1	TaCBS10 (TraesCS2B02G299000.1)	KQJ82245
Os04g32880.1	TaCBS11 (TraesCS2B02G305800.6)	KQJ82342
Os04g31340.1	TaCBS14 (TraesCS2D02G280600.1)	KQJ82245
Os04g32880.1	TaCBS15 (TraesCS2D02G287200.4)
Os01g69090.1	TaCBS18 (TraesCS3A02G427100.1)	KQK11237
Os01g69240.1	TaCBS19 (TraesCS3A02G429700.1)	KQK11260
	TaCBS20 (TraesCS3A02G433400.2)	KQK11277
Os01g44250.1	TaCBS22 (TraesCS3B02G257800.1)	KQK08880
Os01g69240.1	TaCBS24 (TraesCS3B02G467600.1)	KQK11260
Os01g69900.1	TaCBS25 (TraesCS3B02G469200.2)	KQK11277
Os01g73040.1	TaCBS27 (TraesCS3B02G573900.1)
Os01g44250.1	TaCBS28 (TraesCS3D02G224700.1)	KQK08880
Os01g69090.1	TaCBS29 (TraesCS3D02G422700.1)	KQK11237
Os01g69240.1	TaCBS30 (TraesCS3D02G425000.1)	KQK11260
	TaCBS31 (TraesCS3D02G426800.1)	KQK11277
Os11g06930.1	TaCBS34 (TraesCS4A02G206600.1)
Os03g52690.1	TaCBS35 (TraesCS4A02G247300.1)	PNT74182
Os03g47120.1	TaCBS37 (TraesCS4B02G022400.1)	KQK13810
Os03g52690.1	TaCBS38 (TraesCS4B02G067600.1)	PNT74182
Os11g06930.1	TaCBS39 (TraesCS4B02G110100.2)
Os12g07190.1	TaCBS41 (TraesCS4D02G107800.1)
Os11g06930.1	TaCBS41 (TraesCS4D02G107800.1)
Os02g06410.1	TaCBS53 (TraesCS6A02G132700.1)	KQJ93420
Os02g42640.1	TaCBS54 (TraesCS6A02G235600.1)	KQK00496
Os02g48880.1	TaCBS55 (TraesCS6A02G283600.3)	KQK01557
Os02g06410.1	TaCBS57 (TraesCS6B02G160900.1)	KQJ93420
Os02g42640.1	TaCBS58 (TraesCS6B02G264200.1)	KQK00496
Os02g57280.1	TaCBS59 (TraesCS6B02G432300.2)
Os02g06410.1	TaCBS60 (TraesCS6D02G122400.1)	KQJ93420
Os02g42640.1	TaCBS61 (TraesCS6D02G218300.1)	KQK00496
Os02g48880.1	TaCBS62 (TraesCS6D02G264100.1)
Os02g57280.1	TaCBS63 (TraesCS6D02G378000.3)
Os08g38980.1	TaCBS64 (TraesCS7A02G240700.2)	KQJ98826
Os08g38980.1	TaCBS66 (TraesCS7D02G239700.3)	KQJ98826

## Sheet: Supplementary Table 7
Supplementary Table 7. Corresponding ID of the syntenic map with Foxtail millet, Wheat and Barley
Foxtail millet	Wheat	Barley
KQK88497	TaCBS3 (TraesCS1D02G167600.1)
KQK96917	TaCBS5 (TraesCS2A02G281700.1)
KQK97062	TaCBS6 (TraesCS2A02G289200.2)
KQK96917	TaCBS10 (TraesCS2B02G299000.1)
KQK97062	TaCBS11 (TraesCS2B02G305800.6)
KQK96917	TaCBS14 (TraesCS2D02G280600.1)
KQK97062	TaCBS15 (TraesCS2D02G287200.4)
KQL08337	TaCBS18 (TraesCS3A02G427100.1)
KQL08358	TaCBS19 (TraesCS3A02G429700.1)
KQL06020	TaCBS22 (TraesCS3B02G257800.1)
KQL08358	TaCBS24 (TraesCS3B02G467600.1)
KQL08374	TaCBS25 (TraesCS3B02G469200.2)
KQL08716	TaCBS27 (TraesCS3B02G573900.1)
KQL06020	TaCBS28 (TraesCS3D02G224700.1)
KQL08337	TaCBS29 (TraesCS3D02G422700.1)
KQL08358	TaCBS30 (TraesCS3D02G425000.1)
KQK93770	TaCBS34 (TraesCS4A02G206600.1)
KQK87210	TaCBS35 (TraesCS4A02G247300.1)
KQK87748	TaCBS37 (TraesCS4B02G022400.1)
KQK87210	TaCBS38 (TraesCS4B02G067600.1)
KQK93770	TaCBS39 (TraesCS4B02G110100.2)
KQK93770	TaCBS41 (TraesCS4D02G107800.1)
KQL28655	TaCBS53 (TraesCS6A02G132700.1)
KQL30664	TaCBS54 (TraesCS6A02G235600.1)
KQL31257	TaCBS55 (TraesCS6A02G283600.3)	HORVU6Hr1G071200.3
KQL28655	TaCBS57 (TraesCS6B02G160900.1)
KQL30664	TaCBS58 (TraesCS6B02G264200.1)
KQL32115	TaCBS59 (TraesCS6B02G432300.2)
KQL28655	TaCBS60 (TraesCS6D02G122400.1)
KQL30664	TaCBS61 (TraesCS6D02G218300.1)
KQL31257	TaCBS62 (TraesCS6D02G264100.1)
KQL32115	TaCBS63 (TraesCS6D02G378000.3)
KQL02351	TaCBS64 (TraesCS7A02G240700.2)
KQL02351	TaCBS66 (TraesCS7D02G239700.3)

## Sheet: Supplementary Table 8
Supplementary Table 8. the data of TaCBS_cis element
Gene	Start	End	Cis-element
TaCBS10	382	388	A-box
TaCBS14	255	261	A-box
TaCBS15	470	476	A-box
TaCBS2	1221	1227	A-box
TaCBS21	1724	1730	A-box
TaCBS21	1732	1738	A-box
TaCBS26	1404	1410	A-box
TaCBS26	1412	1418	A-box
TaCBS26	1918	1924	A-box
TaCBS27	209	215	A-box
TaCBS27	213	219	A-box
TaCBS27	217	223	A-box
TaCBS27	740	746	A-box
TaCBS28	1977	1983	A-box
TaCBS29	465	471	A-box
TaCBS32	1718	1724	A-box
TaCBS32	1726	1732	A-box
TaCBS36	735	741	A-box
TaCBS36	1483	1489	A-box
TaCBS36	1721	1727	A-box
TaCBS36	1725	1731	A-box
TaCBS40	1500	1506	A-box
TaCBS44	877	883	A-box
TaCBS45	1140	1146	A-box
TaCBS47	250	256	A-box
TaCBS47	406	412	A-box
TaCBS47	1005	1011	A-box
TaCBS48	713	719	A-box
TaCBS48	1461	1467	A-box
TaCBS48	1709	1715	A-box
TaCBS49	1758	1764	A-box
TaCBS50	1244	1250	A-box
TaCBS50	1405	1411	A-box
TaCBS52	734	740	A-box
TaCBS52	1722	1728	A-box
TaCBS52	1726	1732	A-box
TaCBS53	531	537	A-box
TaCBS54	643	649	A-box
TaCBS57	365	371	A-box
TaCBS58	309	315	A-box
TaCBS6	527	533	A-box
TaCBS10	985	991	A-box
TaCBS11	1854	1860	A-box
TaCBS15	1854	1860	A-box
TaCBS17	1877	1883	A-box
TaCBS18	1552	1558	A-box
TaCBS19	1738	1744	A-box
TaCBS22	355	361	A-box
TaCBS22	490	496	A-box
TaCBS22	1832	1838	A-box
TaCBS23	1893	1899	A-box
TaCBS26	754	760	A-box
TaCBS29	365	371	A-box
TaCBS3	1119	1125	A-box
TaCBS30	1570	1576	A-box
TaCBS33	1628	1634	A-box
TaCBS36	1616	1622	A-box
TaCBS36	1859	1865	A-box
TaCBS36	1863	1869	A-box
TaCBS36	1883	1889	A-box
TaCBS39	1966	1972	A-box
TaCBS43	1440	1446	A-box
TaCBS47	539	545	A-box
TaCBS47	1554	1560	A-box
TaCBS48	1594	1600	A-box
TaCBS48	1838	1844	A-box
TaCBS48	1842	1848	A-box
TaCBS49	405	411	A-box
TaCBS5	1001	1007	A-box
TaCBS51	105	111	A-box
TaCBS52	1612	1618	A-box
TaCBS52	1855	1861	A-box
TaCBS52	1883	1889	A-box
TaCBS55	1898	1904	A-box
TaCBS56	305	311	A-box
TaCBS56	517	523	A-box
TaCBS6	1854	1860	A-box
TaCBS60	697	703	A-box
TaCBS60	787	793	A-box
TaCBS60	888	894	A-box
TaCBS62	1897	1903	A-box
TaCBS8	1989	1995	A-box
TaCBS1	907	912	ABRE
TaCBS1	1277	1282	ABRE
TaCBS10	1488	1493	ABRE
TaCBS10	1666	1671	ABRE
TaCBS11	63	68	ABRE
TaCBS12	1214	1220	ABRE
TaCBS12	1305	1310	ABRE
TaCBS12	1309	1315	ABRE
TaCBS13	1305	1311	ABRE
TaCBS14	1479	1484	ABRE
TaCBS15	547	552	ABRE
TaCBS15	845	850	ABRE
TaCBS15	1067	1072	ABRE
TaCBS16	1891	1896	ABRE
TaCBS17	1295	1304	ABRE
TaCBS17	1848	1853	ABRE
TaCBS18	1586	1592	ABRE
TaCBS19	418	423	ABRE
TaCBS2	607	612	ABRE
TaCBS2	1762	1767	ABRE
TaCBS20	225	235	ABRE
TaCBS20	232	237	ABRE
TaCBS21	1876	1881	ABRE
TaCBS22	370	375	ABRE
TaCBS22	1801	1806	ABRE
TaCBS23	1025	1030	ABRE
TaCBS23	1556	1562	ABRE
TaCBS23	1749	1758	ABRE
TaCBS25	437	442	ABRE
TaCBS25	457	462	ABRE
TaCBS25	1694	1700	ABRE
TaCBS26	494	499	ABRE
TaCBS26	1103	1112	ABRE
TaCBS26	1108	1114	ABRE
TaCBS26	1555	1560	ABRE
TaCBS28	1808	1813	ABRE
TaCBS29	1607	1613	ABRE
TaCBS3	485	490	ABRE
TaCBS3	570	575	ABRE
TaCBS3	1294	1299	ABRE
TaCBS30	369	374	ABRE
TaCBS31	1690	1696	ABRE
TaCBS32	699	706	ABRE
TaCBS32	1868	1873	ABRE
TaCBS34	370	375	ABRE
TaCBS35	1572	1577	ABRE
TaCBS36	654	659	ABRE
TaCBS36	1081	1086	ABRE
TaCBS37	539	548	ABRE
TaCBS37	1656	1661	ABRE
TaCBS37	1674	1679	ABRE
TaCBS37	1819	1824	ABRE
TaCBS38	446	451	ABRE
TaCBS38	1066	1073	ABRE
TaCBS39	523	532	ABRE
TaCBS39	529	534	ABRE
TaCBS4	855	864	ABRE
TaCBS4	861	866	ABRE
TaCBS4	1272	1278	ABRE
TaCBS40	1007	1014	ABRE
TaCBS41	679	688	ABRE
TaCBS43	1379	1384	ABRE
TaCBS44	322	327	ABRE
TaCBS44	1979	1984	ABRE
TaCBS45	792	797	ABRE
TaCBS46	1272	1277	ABRE
TaCBS46	1715	1721	ABRE
TaCBS47	184	189	ABRE
TaCBS47	1979	1984	ABRE
TaCBS48	1701	1710	ABRE
TaCBS49	557	566	ABRE
TaCBS49	1127	1132	ABRE
TaCBS49	1211	1216	ABRE
TaCBS5	40	45	ABRE
TaCBS5	1465	1470	ABRE
TaCBS5	1472	1479	ABRE
TaCBS5	1593	1602	ABRE
TaCBS5	1656	1662	ABRE
TaCBS50	327	332	ABRE
TaCBS51	1058	1063	ABRE
TaCBS51	1979	1984	ABRE
TaCBS52	1714	1723	ABRE
TaCBS53	567	576	ABRE
TaCBS53	1800	1805	ABRE
TaCBS53	1852	1857	ABRE
TaCBS54	947	956	ABRE
TaCBS54	1889	1894	ABRE
TaCBS54	1967	1972	ABRE
TaCBS56	282	291	ABRE
TaCBS56	494	503	ABRE
TaCBS56	669	674	ABRE
TaCBS56	1368	1377	ABRE
TaCBS56	1373	1379	ABRE
TaCBS56	1474	1479	ABRE
TaCBS57	1166	1175	ABRE
TaCBS57	1809	1814	ABRE
TaCBS57	1823	1828	ABRE
TaCBS57	1861	1866	ABRE
TaCBS58	1967	1972	ABRE
TaCBS59	999	1008	ABRE
TaCBS59	1004	1010	ABRE
TaCBS59	1056	1061	ABRE
TaCBS59	1388	1397	ABRE
TaCBS59	1393	1399	ABRE
TaCBS59	1512	1517	ABRE
TaCBS6	790	795	ABRE
TaCBS6	903	908	ABRE
TaCBS6	1128	1133	ABRE
TaCBS60	836	841	ABRE
TaCBS60	1806	1811	ABRE
TaCBS60	1858	1863	ABRE
TaCBS61	1967	1972	ABRE
TaCBS62	775	780	ABRE
TaCBS62	960	965	ABRE
TaCBS62	1080	1085	ABRE
TaCBS62	1632	1638	ABRE
TaCBS62	1981	1990	ABRE
TaCBS63	1421	1430	ABRE
TaCBS63	1426	1432	ABRE
TaCBS63	1544	1549	ABRE
TaCBS65	1584	1589	ABRE
TaCBS7	77	82	ABRE
TaCBS7	1719	1724	ABRE
TaCBS8	1018	1023	ABRE
TaCBS8	1847	1852	ABRE
TaCBS8	1989	1994	ABRE
TaCBS9	926	931	ABRE
TaCBS9	1292	1298	ABRE
TaCBS1	218	223	ABRE
TaCBS1	247	253	ABRE
TaCBS1	248	253	ABRE
TaCBS10	32	41	ABRE
TaCBS11	241	246	ABRE
TaCBS11	714	719	ABRE
TaCBS11	1558	1563	ABRE
TaCBS12	343	348	ABRE
TaCBS12	1221	1226	ABRE
TaCBS12	1313	1322	ABRE
TaCBS12	1316	1321	ABRE
TaCBS13	1291	1296	ABRE
TaCBS13	1312	1317	ABRE
TaCBS14	126	132	ABRE
TaCBS14	127	132	ABRE
TaCBS15	835	840	ABRE
TaCBS15	1539	1544	ABRE
TaCBS17	1918	1927	ABRE
TaCBS17	1921	1926	ABRE
TaCBS18	1593	1598	ABRE
TaCBS19	119	124	ABRE
TaCBS2	70	79	ABRE
TaCBS2	72	78	ABRE
TaCBS2	73	78	ABRE
TaCBS2	284	289	ABRE
TaCBS2	645	652	ABRE
TaCBS2	773	779	ABRE
TaCBS2	774	779	ABRE
TaCBS2	983	988	ABRE
TaCBS21	14	19	ABRE
TaCBS22	1421	1426	ABRE
TaCBS22	1893	1898	ABRE
TaCBS23	64	71	ABRE
TaCBS23	80	85	ABRE
TaCBS23	1563	1568	ABRE
TaCBS25	1701	1706	ABRE
TaCBS26	486	495	ABRE
TaCBS26	489	494	ABRE
TaCBS26	618	623	ABRE
TaCBS26	1047	1052	ABRE
TaCBS26	1115	1120	ABRE
TaCBS28	1051	1056	ABRE
TaCBS28	1286	1291	ABRE
TaCBS28	1903	1908	ABRE
TaCBS29	1614	1619	ABRE
TaCBS3	47	56	ABRE
TaCBS3	49	55	ABRE
TaCBS3	50	55	ABRE
TaCBS3	262	267	ABRE
TaCBS3	608	615	ABRE
TaCBS3	708	713	ABRE
TaCBS3	737	743	ABRE
TaCBS3	738	743	ABRE
TaCBS31	250	255	ABRE
TaCBS31	449	454	ABRE
TaCBS31	758	764	ABRE
TaCBS31	759	764	ABRE
TaCBS31	1697	1702	ABRE
TaCBS32	35	44	ABRE
TaCBS33	701	710	ABRE
TaCBS33	1609	1614	ABRE
TaCBS34	363	372	ABRE
TaCBS34	365	371	ABRE
TaCBS34	366	371	ABRE
TaCBS35	992	997	ABRE
TaCBS35	1006	1011	ABRE
TaCBS36	1272	1281	ABRE
TaCBS36	1970	1979	ABRE
TaCBS37	1553	1558	ABRE
TaCBS38	1054	1059	ABRE
TaCBS38	1068	1073	ABRE
TaCBS39	1188	1193	ABRE
TaCBS4	1258	1263	ABRE
TaCBS4	1279	1284	ABRE
TaCBS40	995	1000	ABRE
TaCBS40	1009	1014	ABRE
TaCBS41	806	812	ABRE
TaCBS41	807	812	ABRE
TaCBS41	830	835	ABRE
TaCBS41	1102	1107	ABRE
TaCBS43	233	239	ABRE
TaCBS43	234	239	ABRE
TaCBS43	1500	1505	ABRE
TaCBS45	335	342	ABRE
TaCBS45	836	845	ABRE
TaCBS45	877	882	ABRE
TaCBS45	1223	1228	ABRE
TaCBS46	799	805	ABRE
TaCBS46	800	805	ABRE
TaCBS46	868	873	ABRE
TaCBS46	1345	1354	ABRE
TaCBS46	1348	1353	ABRE
TaCBS46	1624	1629	ABRE
TaCBS46	1668	1673	ABRE
TaCBS46	1722	1727	ABRE
TaCBS47	992	997	ABRE
TaCBS48	299	304	ABRE
TaCBS48	398	403	ABRE
TaCBS48	930	935	ABRE
TaCBS48	1249	1258	ABRE
TaCBS48	1427	1432	ABRE
TaCBS5	1415	1420	ABRE
TaCBS5	1663	1668	ABRE
TaCBS52	320	325	ABRE
TaCBS52	952	957	ABRE
TaCBS53	293	302	ABRE
TaCBS53	578	584	ABRE
TaCBS53	579	584	ABRE
TaCBS53	1779	1784	ABRE
TaCBS54	1301	1306	ABRE
TaCBS55	1784	1793	ABRE
TaCBS56	101	106	ABRE
TaCBS56	148	153	ABRE
TaCBS56	360	365	ABRE
TaCBS56	1380	1385	ABRE
TaCBS57	429	434	ABRE
TaCBS57	1788	1793	ABRE
TaCBS58	892	901	ABRE
TaCBS58	895	900	ABRE
TaCBS58	1085	1090	ABRE
TaCBS58	1345	1350	ABRE
TaCBS59	1011	1016	ABRE
TaCBS59	1400	1405	ABRE
TaCBS6	892	898	ABRE
TaCBS6	893	898	ABRE
TaCBS6	1269	1274	ABRE
TaCBS6	1528	1533	ABRE
TaCBS60	1386	1391	ABRE
TaCBS60	1721	1726	ABRE
TaCBS60	1785	1790	ABRE
TaCBS61	1113	1118	ABRE
TaCBS61	1342	1351	ABRE
TaCBS61	1345	1350	ABRE
TaCBS62	1104	1111	ABRE
TaCBS62	1639	1644	ABRE
TaCBS63	113	118	ABRE
TaCBS63	224	229	ABRE
TaCBS63	1433	1438	ABRE
TaCBS63	1529	1538	ABRE
TaCBS66	142	151	ABRE
TaCBS7	1876	1881	ABRE
TaCBS9	314	319	ABRE
TaCBS9	1278	1283	ABRE
TaCBS9	1299	1304	ABRE
TaCBS1	206	215	ACE
TaCBS2	971	980	ACE
TaCBS22	1881	1890	ACE
TaCBS28	1891	1900	ACE
TaCBS3	696	705	ACE
TaCBS34	1763	1772	ACE
TaCBS39	120	129	ACE
TaCBS40	640	649	ACE
TaCBS41	1755	1764	ACE
TaCBS54	1330	1339	ACE
TaCBS57	1333	1342	ACE
TaCBS60	-7	2	ACE
TaCBS65	558	567	ACE
TaCBS7	227	236	ACE
TaCBS17	1851	1860	ACE
TaCBS19	1078	1087	ACE
TaCBS2	468	477	ACE
TaCBS26	1460	1469	ACE
TaCBS30	1060	1069	ACE
TaCBS34	112	121	ACE
TaCBS34	1163	1172	ACE
TaCBS37	1754	1763	ACE
TaCBS41	1521	1530	ACE
TaCBS47	1016	1025	ACE
TaCBS51	1061	1070	ACE
TaCBS11	1489	1495	ARE
TaCBS12	858	864	ARE
TaCBS12	1004	1010	ARE
TaCBS16	995	1001	ARE
TaCBS16	1047	1053	ARE
TaCBS16	1702	1708	ARE
TaCBS17	1064	1070	ARE
TaCBS20	255	261	ARE
TaCBS20	884	890	ARE
TaCBS20	1552	1558	ARE
TaCBS21	672	678	ARE
TaCBS26	1035	1041	ARE
TaCBS35	505	511	ARE
TaCBS39	479	485	ARE
TaCBS40	531	537	ARE
TaCBS42	594	600	ARE
TaCBS42	821	827	ARE
TaCBS50	846	852	ARE
TaCBS51	760	766	ARE
TaCBS52	170	176	ARE
TaCBS53	1235	1241	ARE
TaCBS54	52	58	ARE
TaCBS58	1105	1111	ARE
TaCBS6	80	86	ARE
TaCBS61	855	861	ARE
TaCBS61	872	878	ARE
TaCBS62	1354	1360	ARE
TaCBS7	1807	1813	ARE
TaCBS1	1684	1690	ARE
TaCBS1	1701	1707	ARE
TaCBS10	76	82	ARE
TaCBS10	1476	1482	ARE
TaCBS13	242	248	ARE
TaCBS13	338	344	ARE
TaCBS13	1426	1432	ARE
TaCBS14	1467	1473	ARE
TaCBS15	728	734	ARE
TaCBS16	1268	1274	ARE
TaCBS17	1700	1706	ARE
TaCBS19	624	630	ARE
TaCBS2	1685	1691	ARE
TaCBS2	1702	1708	ARE
TaCBS21	1964	1970	ARE
TaCBS24	558	564	ARE
TaCBS24	1163	1169	ARE
TaCBS26	1654	1660	ARE
TaCBS27	427	433	ARE
TaCBS28	1666	1672	ARE
TaCBS3	304	310	ARE
TaCBS3	1685	1691	ARE
TaCBS3	1702	1708	ARE
TaCBS30	15	21	ARE
TaCBS30	564	570	ARE
TaCBS32	1967	1973	ARE
TaCBS33	311	317	ARE
TaCBS34	1046	1052	ARE
TaCBS36	1325	1331	ARE
TaCBS4	1425	1431	ARE
TaCBS42	145	151	ARE
TaCBS43	727	733	ARE
TaCBS43	1302	1308	ARE
TaCBS49	655	661	ARE
TaCBS49	753	759	ARE
TaCBS5	165	171	ARE
TaCBS5	1453	1459	ARE
TaCBS52	1313	1319	ARE
TaCBS53	1440	1446	ARE
TaCBS53	1649	1655	ARE
TaCBS54	675	681	ARE
TaCBS57	1697	1703	ARE
TaCBS6	786	792	ARE
TaCBS60	142	148	ARE
TaCBS60	597	603	ARE
TaCBS60	722	728	ARE
TaCBS61	643	649	ARE
TaCBS65	1267	1273	ARE
TaCBS66	745	751	ARE
TaCBS7	1293	1299	ARE
TaCBS7	1955	1961	ARE
TaCBS8	1737	1743	ARE
TaCBS8	1935	1941	ARE
TaCBS9	71	77	ARE
TaCBS9	167	173	ARE
TaCBS9	1413	1419	ARE
TaCBS2	419	426	AuxRR-core
TaCBS3	397	404	AuxRR-core
TaCBS50	157	164	AuxRR-core
TaCBS36	832	839	AuxRR-core
TaCBS37	1778	1785	AuxRR-core
TaCBS48	810	817	AuxRR-core
TaCBS49	316	323	AuxRR-core
TaCBS52	831	838	AuxRR-core
TaCBS1	897	903	G-Box
TaCBS11	1548	1556	G-Box
TaCBS11	234	240	G-Box
TaCBS11	707	713	G-Box
TaCBS12	1214	1220	G-Box
TaCBS12	1309	1315	G-Box
TaCBS12	336	342	G-Box
TaCBS12	1214	1220	G-Box
TaCBS12	1309	1315	G-Box
TaCBS13	1305	1311	G-Box
TaCBS13	1284	1290	G-Box
TaCBS13	1305	1311	G-Box
TaCBS15	693	699	G-Box
TaCBS15	844	850	G-Box
TaCBS15	1529	1537	G-Box
TaCBS16	1893	1899	G-Box
TaCBS17	1121	1127	G-Box
TaCBS17	1847	1853	G-Box
TaCBS17	1914	1920	G-Box
TaCBS18	658	664	G-Box
TaCBS18	1586	1592	G-Box
TaCBS18	1586	1592	G-Box
TaCBS19	112	118	G-Box
TaCBS19	417	423	G-Box
TaCBS19	1920	1926	G-Box
TaCBS2	277	283	G-Box
TaCBS20	231	237	G-Box
TaCBS20	976	982	G-Box
TaCBS20	1344	1350	G-Box
TaCBS21	7	13	G-Box
TaCBS22	1800	1806	G-Box
TaCBS22	1886	1892	G-Box
TaCBS22	1414	1420	G-Box
TaCBS23	184	190	G-Box
TaCBS23	1556	1562	G-Box
TaCBS23	1556	1562	G-Box
TaCBS25	1694	1700	G-Box
TaCBS25	456	462	G-Box
TaCBS25	1000	1006	G-Box
TaCBS25	1694	1700	G-Box
TaCBS26	611	617	G-Box
TaCBS26	1108	1114	G-Box
TaCBS26	1037	1045	G-Box
TaCBS26	1108	1114	G-Box
TaCBS27	369	375	G-Box
TaCBS28	1807	1813	G-Box
TaCBS28	1896	1902	G-Box
TaCBS28	1044	1050	G-Box
TaCBS29	747	753	G-Box
TaCBS29	1607	1613	G-Box
TaCBS29	1607	1613	G-Box
TaCBS3	255	261	G-Box
TaCBS30	368	374	G-Box
TaCBS30	1902	1908	G-Box
TaCBS31	376	382	G-Box
TaCBS31	1299	1305	G-Box
TaCBS31	1442	1448	G-Box
TaCBS31	1690	1696	G-Box
TaCBS31	442	448	G-Box
TaCBS31	1690	1696	G-Box
TaCBS33	619	625	G-Box
TaCBS33	1602	1608	G-Box
TaCBS33	1934	1940	G-Box
TaCBS34	871	877	G-Box
TaCBS35	999	1005	G-Box
TaCBS37	1546	1552	G-Box
TaCBS37	1655	1661	G-Box
TaCBS37	1673	1679	G-Box
TaCBS37	1761	1767	G-Box
TaCBS38	1061	1067	G-Box
TaCBS4	1272	1278	G-Box
TaCBS4	16	22	G-Box
TaCBS4	1251	1257	G-Box
TaCBS4	1272	1278	G-Box
TaCBS40	1002	1008	G-Box
TaCBS42	79	85	G-Box
TaCBS43	1543	1549	G-Box
TaCBS43	1493	1499	G-Box
TaCBS45	514	520	G-Box
TaCBS45	870	876	G-Box
TaCBS45	1216	1222	G-Box
TaCBS46	1067	1077	G-Box
TaCBS46	1617	1623	G-Box
TaCBS46	1715	1721	G-Box
TaCBS46	1361	1367	G-Box
TaCBS46	1658	1666	G-Box
TaCBS46	1715	1721	G-Box
TaCBS47	985	991	G-Box
TaCBS47	1567	1576	G-Box
TaCBS48	292	298	G-Box
TaCBS48	923	929	G-Box
TaCBS48	391	397	G-Box
TaCBS48	422	428	G-Box
TaCBS48	1420	1426	G-Box
TaCBS5	39	45	G-Box
TaCBS5	1408	1414	G-Box
TaCBS5	1656	1662	G-Box
TaCBS5	1656	1662	G-Box
TaCBS51	1568	1577	G-Box
TaCBS52	443	449	G-Box
TaCBS52	313	319	G-Box
TaCBS52	945	951	G-Box
TaCBS53	1772	1778	G-Box
TaCBS53	1851	1857	G-Box
TaCBS54	944	955	G-Box
TaCBS54	1294	1300	G-Box
TaCBS54	1474	1480	G-Box
TaCBS56	94	100	G-Box
TaCBS56	124	130	G-Box
TaCBS56	141	147	G-Box
TaCBS56	353	359	G-Box
TaCBS56	1373	1379	G-Box
TaCBS56	1373	1379	G-Box
TaCBS57	422	428	G-Box
TaCBS57	1140	1146	G-Box
TaCBS57	1781	1787	G-Box
TaCBS57	1860	1866	G-Box
TaCBS58	888	894	G-Box
TaCBS58	1078	1084	G-Box
TaCBS58	1114	1120	G-Box
TaCBS58	1338	1344	G-Box
TaCBS58	1501	1507	G-Box
TaCBS59	1004	1010	G-Box
TaCBS59	1393	1399	G-Box
TaCBS59	997	1007	G-Box
TaCBS59	999	1008	G-Box
TaCBS59	1004	1010	G-Box
TaCBS59	1383.5	1394	G-Box
TaCBS59	1393	1399	G-Box
TaCBS6	751	757	G-Box
TaCBS6	902	908	G-Box
TaCBS6	1257	1266	G-Box
TaCBS6	1518	1526	G-Box
TaCBS60	653	659	G-Box
TaCBS60	1714	1720	G-Box
TaCBS60	1778	1784	G-Box
TaCBS60	1857	1863	G-Box
TaCBS60	1379	1385	G-Box
TaCBS61	1106	1112	G-Box
TaCBS61	1434	1440	G-Box
TaCBS62	1632	1638	G-Box
TaCBS62	1632	1638	G-Box
TaCBS63	106	112	G-Box
TaCBS63	1416.5	1427	G-Box
TaCBS63	1426	1432	G-Box
TaCBS63	1426	1432	G-Box
TaCBS65	181	191	G-Box
TaCBS65	1581	1589	G-Box
TaCBS7	1360	1366	G-Box
TaCBS7	1718	1724	G-Box
TaCBS7	1869	1875	G-Box
TaCBS9	307	313	G-Box
TaCBS9	1271	1277	G-Box
TaCBS9	1292	1298	G-Box
TaCBS9	1292	1298	G-Box
TaCBS1	217	223	G-Box
TaCBS1	247	253	G-Box
TaCBS1	1282	1288	G-Box
TaCBS1	247	253	G-Box
TaCBS1	912	918	G-Box
TaCBS10	881	887	G-Box
TaCBS10	1493	1499	G-Box
TaCBS10	1671	1677	G-Box
TaCBS11	68	74	G-Box
TaCBS11	1165	1171	G-Box
TaCBS11	1557	1563	G-Box
TaCBS12	1299	1305	G-Box
TaCBS12	1310	1316	G-Box
TaCBS14	126	132	G-Box
TaCBS14	125	133	G-Box
TaCBS14	126	132	G-Box
TaCBS14	746	752	G-Box
TaCBS14	1484	1490	G-Box
TaCBS15	552	558	G-Box
TaCBS15	834	840	G-Box
TaCBS15	925	931	G-Box
TaCBS15	1072	1078	G-Box
TaCBS15	1538	1544	G-Box
TaCBS16	1891	1897	G-Box
TaCBS16	1896	1902	G-Box
TaCBS17	1479	1485	G-Box
TaCBS18	853	859	G-Box
TaCBS18	1590	1599	G-Box
TaCBS19	807	813	G-Box
TaCBS2	72	78	G-Box
TaCBS2	773	779	G-Box
TaCBS2	982	988	G-Box
TaCBS2	1767	1773	G-Box
TaCBS2	72	78	G-Box
TaCBS2	612	618	G-Box
TaCBS2	773	779	G-Box
TaCBS21	390	396	G-Box
TaCBS21	1881	1887	G-Box
TaCBS22	1127	1133	G-Box
TaCBS22	375	381	G-Box
TaCBS23	79	85	G-Box
TaCBS23	1030	1036	G-Box
TaCBS23	1560	1569	G-Box
TaCBS25	442	448	G-Box
TaCBS25	765	774	G-Box
TaCBS25	1698	1707	G-Box
TaCBS26	499	505	G-Box
TaCBS26	488	494	G-Box
TaCBS26	615	623	G-Box
TaCBS26	1046	1052	G-Box
TaCBS26	1560	1566	G-Box
TaCBS27	170	180	G-Box
TaCBS27	357	363	G-Box
TaCBS28	1285	1291	G-Box
TaCBS29	1611	1620	G-Box
TaCBS3	49	55	G-Box
TaCBS3	490	496	G-Box
TaCBS3	707	713	G-Box
TaCBS3	737	743	G-Box
TaCBS3	1299	1305	G-Box
TaCBS3	49	55	G-Box
TaCBS3	575	581	G-Box
TaCBS3	737	743	G-Box
TaCBS30	1002	1012	G-Box
TaCBS31	249	255	G-Box
TaCBS31	758	764	G-Box
TaCBS31	860	866	G-Box
TaCBS31	1694	1703	G-Box
TaCBS31	758	764	G-Box
TaCBS32	1873	1879	G-Box
TaCBS33	1267	1276	G-Box
TaCBS33	1826	1832	G-Box
TaCBS34	365	371	G-Box
TaCBS34	375	381	G-Box
TaCBS34	365	371	G-Box
TaCBS35	1577	1583	G-Box
TaCBS35	991	997	G-Box
TaCBS36	659	665	G-Box
TaCBS36	1086	1092	G-Box
TaCBS37	1824	1830	G-Box
TaCBS38	451	457	G-Box
TaCBS38	1053	1059	G-Box
TaCBS39	1187	1193	G-Box
TaCBS39	1278	1287	G-Box
TaCBS39	534	540	G-Box
TaCBS4	866	872	G-Box
TaCBS4	265	271	G-Box
TaCBS40	994	1000	G-Box
TaCBS41	806	812	G-Box
TaCBS41	806	812	G-Box
TaCBS41	829	835	G-Box
TaCBS41	1101	1107	G-Box
TaCBS43	46	56	G-Box
TaCBS43	233	239	G-Box
TaCBS43	1384	1390	G-Box
TaCBS43	233	239	G-Box
TaCBS44	327	333	G-Box
TaCBS44	788	794	G-Box
TaCBS44	1927	1933	G-Box
TaCBS44	1984	1990	G-Box
TaCBS45	797	803	G-Box
TaCBS46	799	805	G-Box
TaCBS46	1277	1283	G-Box
TaCBS46	1307	1317	G-Box
TaCBS46	798	806	G-Box
TaCBS46	799	805	G-Box
TaCBS46	867	873	G-Box
TaCBS46	1347	1353	G-Box
TaCBS46	1667	1673	G-Box
TaCBS47	189	195	G-Box
TaCBS47	1139	1145	G-Box
TaCBS47	1927	1933	G-Box
TaCBS47	1984	1990	G-Box
TaCBS49	1216	1222	G-Box
TaCBS49	1132	1138	G-Box
TaCBS5	894	900	G-Box
TaCBS5	900	906	G-Box
TaCBS5	1470	1476	G-Box
TaCBS50	332	338	G-Box
TaCBS51	1063	1069	G-Box
TaCBS51	1928	1934	G-Box
TaCBS51	1984	1990	G-Box
TaCBS53	578	584	G-Box
TaCBS53	1967	1973	G-Box
TaCBS53	578	584	G-Box
TaCBS53	1805	1811	G-Box
TaCBS53	1815	1825	G-Box
TaCBS54	1972	1978	G-Box
TaCBS54	1894	1900	G-Box
TaCBS55	1512	1518	G-Box
TaCBS56	145	155	G-Box
TaCBS56	357	367	G-Box
TaCBS56	674	680	G-Box
TaCBS56	1479	1485	G-Box
TaCBS57	1814	1820	G-Box
TaCBS57	1828	1834	G-Box
TaCBS57	1865	1873	G-Box
TaCBS58	1972	1978	G-Box
TaCBS59	1061	1067	G-Box
TaCBS59	1517	1523	G-Box
TaCBS6	374	380	G-Box
TaCBS6	795	801	G-Box
TaCBS6	892	898	G-Box
TaCBS6	1133	1139	G-Box
TaCBS6	1268	1274	G-Box
TaCBS6	1527	1533	G-Box
TaCBS6	892	898	G-Box
TaCBS60	841	847	G-Box
TaCBS60	1811	1817	G-Box
TaCBS60	1821	1831	G-Box
TaCBS61	1972	1978	G-Box
TaCBS61	1344	1350	G-Box
TaCBS62	780	786	G-Box
TaCBS62	965	971	G-Box
TaCBS62	1085	1091	G-Box
TaCBS62	916	922	G-Box
TaCBS62	1552	1558	G-Box
TaCBS63	223	229	G-Box
TaCBS63	1549	1555	G-Box
TaCBS65	1589	1595	G-Box
TaCBS7	82	88	G-Box
TaCBS8	1023	1029	G-Box
TaCBS8	1852	1858	G-Box
TaCBS8	1994	2000	G-Box
TaCBS9	931	937	G-Box
TaCBS14	339	345	LTR
TaCBS16	1102	1108	LTR
TaCBS19	1719	1725	LTR
TaCBS2	110	116	LTR
TaCBS2	363	369	LTR
TaCBS2	1216	1222	LTR
TaCBS24	1715	1721	LTR
TaCBS25	1080	1086	LTR
TaCBS29	461	467	LTR
TaCBS3	87	93	LTR
TaCBS3	341	347	LTR
TaCBS30	1702	1708	LTR
TaCBS31	532	538	LTR
TaCBS32	589	595	LTR
TaCBS33	426	432	LTR
TaCBS34	1438	1444	LTR
TaCBS36	643	649	LTR
TaCBS36	995	1001	LTR
TaCBS38	1824	1830	LTR
TaCBS4	451	457	LTR
TaCBS40	1800	1806	LTR
TaCBS45	982	988	LTR
TaCBS46	621	627	LTR
TaCBS48	621	627	LTR
TaCBS53	159	165	LTR
TaCBS57	1464	1470	LTR
TaCBS58	839	845	LTR
TaCBS60	102	108	LTR
TaCBS62	989	995	LTR
TaCBS62	996	1002	LTR
TaCBS13	1423	1429	LTR
TaCBS18	934	940	LTR
TaCBS20	1491	1497	LTR
TaCBS25	896	902	LTR
TaCBS26	1326	1332	LTR
TaCBS29	369	375	LTR
TaCBS29	1510	1516	LTR
TaCBS33	308	314	LTR
TaCBS33	423	429	LTR
TaCBS36	339	345	LTR
TaCBS37	1028	1034	LTR
TaCBS45	699	705	LTR
TaCBS45	768	774	LTR
TaCBS46	1771	1777	LTR
TaCBS48	1175	1181	LTR
TaCBS49	1311	1317	LTR
TaCBS52	1194	1200	LTR
TaCBS64	779	785	LTR
TaCBS8	1772	1778	LTR
TaCBS8	1932	1938	LTR
TaCBS9	1410	1416	LTR
TaCBS1	1981	1987	Sp1
TaCBS10	83	89	Sp1
TaCBS10	699	705	Sp1
TaCBS10	712	718	Sp1
TaCBS13	1369	1375	Sp1
TaCBS13	1373	1379	Sp1
TaCBS13	1442	1448	Sp1
TaCBS14	570	576	Sp1
TaCBS18	38	44	Sp1
TaCBS19	1140	1146	Sp1
TaCBS2	1981	1987	Sp1
TaCBS22	150	156	Sp1
TaCBS24	1104	1110	Sp1
TaCBS26	1753	1759	Sp1
TaCBS26	1829	1835	Sp1
TaCBS26	1833	1839	Sp1
TaCBS26	1860	1866	Sp1
TaCBS27	527	533	Sp1
TaCBS27	605	611	Sp1
TaCBS27	610	616	Sp1
TaCBS27	614	620	Sp1
TaCBS28	594	600	Sp1
TaCBS28	765	771	Sp1
TaCBS3	1981	1987	Sp1
TaCBS30	1122	1128	Sp1
TaCBS36	1558	1564	Sp1
TaCBS36	1562	1568	Sp1
TaCBS36	1566	1572	Sp1
TaCBS36	1570	1576	Sp1
TaCBS36	1664	1670	Sp1
TaCBS36	1704	1710	Sp1
TaCBS36	1868	1874	Sp1
TaCBS37	1945	1951	Sp1
TaCBS4	1336	1342	Sp1
TaCBS4	1340	1346	Sp1
TaCBS45	532	538	Sp1
TaCBS45	557	563	Sp1
TaCBS47	263	269	Sp1
TaCBS47	339	345	Sp1
TaCBS47	538	544	Sp1
TaCBS47	1097	1103	Sp1
TaCBS48	1540	1546	Sp1
TaCBS48	1544	1550	Sp1
TaCBS48	1548	1554	Sp1
TaCBS48	1642	1648	Sp1
TaCBS48	1652	1658	Sp1
TaCBS48	1847	1853	Sp1
TaCBS52	1558	1564	Sp1
TaCBS52	1562	1568	Sp1
TaCBS52	1566	1572	Sp1
TaCBS52	1665	1671	Sp1
TaCBS52	1864	1870	Sp1
TaCBS52	1868	1874	Sp1
TaCBS55	1922	1928	Sp1
TaCBS55	1928	1934	Sp1
TaCBS55	1939	1945	Sp1
TaCBS55	1944	1950	Sp1
TaCBS56	241	247	Sp1
TaCBS56	453	459	Sp1
TaCBS56	527	533	Sp1
TaCBS56	600	606	Sp1
TaCBS56	710	716	Sp1
TaCBS56	1169	1175	Sp1
TaCBS60	1145	1151	Sp1
TaCBS60	1189	1195	Sp1
TaCBS61	1277	1283	Sp1
TaCBS62	1921	1927	Sp1
TaCBS62	1927	1933	Sp1
TaCBS62	1938	1944	Sp1
TaCBS62	1943	1949	Sp1
TaCBS63	1218	1224	Sp1
TaCBS64	473	479	Sp1
TaCBS64	1437	1443	Sp1
TaCBS64	1839	1845	Sp1
TaCBS65	1839	1845	Sp1
TaCBS65	1861	1867	Sp1
TaCBS65	1982	1988	Sp1
TaCBS66	1839	1845	Sp1
TaCBS66	1982	1988	Sp1
TaCBS7	1779	1785	Sp1
TaCBS7	1848	1854	Sp1
TaCBS9	1356	1362	Sp1
TaCBS9	1360	1366	Sp1
TaCBS18	627	633	Sp1
TaCBS19	1433	1439	Sp1
TaCBS19	1809	1815	Sp1
TaCBS21	699	705	Sp1
TaCBS23	1909	1915	Sp1
TaCBS24	1524	1530	Sp1
TaCBS24	1802	1808	Sp1
TaCBS28	464	470	Sp1
TaCBS30	1405	1411	Sp1
TaCBS30	1514	1520	Sp1
TaCBS30	1791	1797	Sp1
TaCBS32	570	576	Sp1
TaCBS36	369	375	Sp1
TaCBS38	512	518	Sp1
TaCBS41	757	763	Sp1
TaCBS44	386	392	Sp1
TaCBS49	1374	1380	Sp1
TaCBS49	1872	1878	Sp1
TaCBS5	224	230	Sp1
TaCBS52	368	374	Sp1
TaCBS57	94	100	Sp1
TaCBS59	456	462	Sp1
TaCBS60	1236	1242	Sp1
TaCBS60	1715	1721	Sp1
TaCBS63	1582	1588	Sp1
TaCBS1	295	300	STRE
TaCBS1	479	484	STRE
TaCBS1	753	758	STRE
TaCBS1	1871	1876	STRE
TaCBS1	1933	1938	STRE
TaCBS10	721	726	STRE
TaCBS10	728	733	STRE
TaCBS10	752	757	STRE
TaCBS10	1621	1626	STRE
TaCBS10	1690	1695	STRE
TaCBS11	197	202	STRE
TaCBS11	205	210	STRE
TaCBS11	957	962	STRE
TaCBS12	868	873	STRE
TaCBS13	752	757	STRE
TaCBS13	1378	1383	STRE
TaCBS13	1446	1451	STRE
TaCBS13	1644	1649	STRE
TaCBS14	200	205	STRE
TaCBS14	588	593	STRE
TaCBS14	594	599	STRE
TaCBS14	611	616	STRE
TaCBS14	1359	1364	STRE
TaCBS14	1700	1705	STRE
TaCBS16	984	989	STRE
TaCBS16	1274	1279	STRE
TaCBS17	742	747	STRE
TaCBS17	984	989	STRE
TaCBS17	1026	1031	STRE
TaCBS17	1193	1198	STRE
TaCBS17	1215	1220	STRE
TaCBS17	1415	1420	STRE
TaCBS17	1562	1567	STRE
TaCBS17	1876	1881	STRE
TaCBS18	1767	1772	STRE
TaCBS18	1883	1888	STRE
TaCBS18	1898	1903	STRE
TaCBS19	1228	1233	STRE
TaCBS19	1828	1833	STRE
TaCBS2	1871	1876	STRE
TaCBS2	1933	1938	STRE
TaCBS20	1533	1538	STRE
TaCBS20	1972	1977	STRE
TaCBS21	1125	1130	STRE
TaCBS21	1405	1410	STRE
TaCBS21	1460	1465	STRE
TaCBS22	154	159	STRE
TaCBS22	246	251	STRE
TaCBS22	278	283	STRE
TaCBS22	841	846	STRE
TaCBS22	898	903	STRE
TaCBS22	1368	1373	STRE
TaCBS22	1539	1544	STRE
TaCBS22	1831	1836	STRE
TaCBS23	92	97	STRE
TaCBS23	920	925	STRE
TaCBS23	1726	1731	STRE
TaCBS23	1735	1740	STRE
TaCBS23	1871	1876	STRE
TaCBS24	183	188	STRE
TaCBS24	1192	1197	STRE
TaCBS24	1821	1826	STRE
TaCBS25	613	618	STRE
TaCBS25	1482	1487	STRE
TaCBS25	1972	1977	STRE
TaCBS26	327	332	STRE
TaCBS26	1757	1762	STRE
TaCBS26	1819	1824	STRE
TaCBS26	1865	1870	STRE
TaCBS28	568	573	STRE
TaCBS28	598	603	STRE
TaCBS28	607	612	STRE
TaCBS28	770	775	STRE
TaCBS29	431	436	STRE
TaCBS29	1394	1399	STRE
TaCBS29	1775	1780	STRE
TaCBS29	1903	1908	STRE
TaCBS29	1927	1932	STRE
TaCBS3	1871	1876	STRE
TaCBS3	1934	1939	STRE
TaCBS30	1210	1215	STRE
TaCBS30	1810	1815	STRE
TaCBS31	56	61	STRE
TaCBS31	98	103	STRE
TaCBS31	205	210	STRE
TaCBS31	303	308	STRE
TaCBS31	1972	1977	STRE
TaCBS32	999	1004	STRE
TaCBS32	1057	1062	STRE
TaCBS33	329	334	STRE
TaCBS33	577	582	STRE
TaCBS33	1544	1549	STRE
TaCBS34	1877	1882	STRE
TaCBS35	155	160	STRE
TaCBS35	1939	1944	STRE
TaCBS36	1095	1100	STRE
TaCBS36	1243	1248	STRE
TaCBS36	1633	1638	STRE
TaCBS38	245	250	STRE
TaCBS38	1963	1968	STRE
TaCBS39	234	239	STRE
TaCBS39	1782	1787	STRE
TaCBS4	1345	1350	STRE
TaCBS40	188	193	STRE
TaCBS40	1939	1944	STRE
TaCBS41	1141	1146	STRE
TaCBS41	1873	1878	STRE
TaCBS42	669	674	STRE
TaCBS42	788	793	STRE
TaCBS43	61	66	STRE
TaCBS43	764	769	STRE
TaCBS43	1170	1175	STRE
TaCBS44	1727	1732	STRE
TaCBS45	507	512	STRE
TaCBS45	561	566	STRE
TaCBS47	725	730	STRE
TaCBS48	980	985	STRE
TaCBS48	1071	1076	STRE
TaCBS48	1220	1225	STRE
TaCBS48	1611	1616	STRE
TaCBS48	1646	1651	STRE
TaCBS48	1685	1690	STRE
TaCBS5	415	420	STRE
TaCBS50	874	879	STRE
TaCBS51	118	123	STRE
TaCBS52	999	1004	STRE
TaCBS52	1239	1244	STRE
TaCBS52	1629	1634	STRE
TaCBS52	1698	1703	STRE
TaCBS53	702	707	STRE
TaCBS53	910	915	STRE
TaCBS53	1265	1270	STRE
TaCBS54	1183	1188	STRE
TaCBS55	476	481	STRE
TaCBS55	1850	1855	STRE
TaCBS56	169	174	STRE
TaCBS56	381	386	STRE
TaCBS57	28	33	STRE
TaCBS58	905	910	STRE
TaCBS58	1125	1130	STRE
TaCBS59	1824	1829	STRE
TaCBS60	772	777	STRE
TaCBS60	924	929	STRE
TaCBS60	939	944	STRE
TaCBS61	799	804	STRE
TaCBS61	893	898	STRE
TaCBS61	995	1000	STRE
TaCBS62	704	709	STRE
TaCBS62	728	733	STRE
TaCBS62	1443	1448	STRE
TaCBS62	1725	1730	STRE
TaCBS62	1836	1841	STRE
TaCBS62	1850	1855	STRE
TaCBS64	1646	1651	STRE
TaCBS65	1853	1858	STRE
TaCBS66	1853	1858	STRE
TaCBS7	969	974	STRE
TaCBS9	255	260	STRE
TaCBS9	586	591	STRE
TaCBS9	795	800	STRE
TaCBS9	1245	1250	STRE
TaCBS9	1365	1370	STRE
TaCBS1	499	504	STRE
TaCBS10	385	390	STRE
TaCBS10	1163	1168	STRE
TaCBS10	1199	1204	STRE
TaCBS10	1230	1235	STRE
TaCBS10	1950	1955	STRE
TaCBS11	1008	1013	STRE
TaCBS12	787	792	STRE
TaCBS12	951	956	STRE
TaCBS13	494	499	STRE
TaCBS13	1761	1766	STRE
TaCBS14	258	263	STRE
TaCBS14	1029	1034	STRE
TaCBS14	1095	1100	STRE
TaCBS14	1963	1968	STRE
TaCBS14	1985	1990	STRE
TaCBS16	1348	1353	STRE
TaCBS16	1598	1603	STRE
TaCBS16	1821	1826	STRE
TaCBS17	959	964	STRE
TaCBS17	1656	1661	STRE
TaCBS18	682	687	STRE
TaCBS19	1271	1276	STRE
TaCBS19	1530	1535	STRE
TaCBS19	1536	1541	STRE
TaCBS19	1976	1981	STRE
TaCBS20	743	748	STRE
TaCBS20	1143	1148	STRE
TaCBS21	1501	1506	STRE
TaCBS21	1539	1544	STRE
TaCBS22	1438	1443	STRE
TaCBS23	208	213	STRE
TaCBS23	1126	1131	STRE
TaCBS23	1158	1163	STRE
TaCBS24	1521	1526	STRE
TaCBS24	1530	1535	STRE
TaCBS24	1742	1747	STRE
TaCBS24	1992	1997	STRE
TaCBS25	98	103	STRE
TaCBS25	132	137	STRE
TaCBS27	27	32	STRE
TaCBS27	867	872	STRE
TaCBS28	962	967	STRE
TaCBS28	1577	1582	STRE
TaCBS28	1623	1628	STRE
TaCBS30	1252	1257	STRE
TaCBS30	1505	1510	STRE
TaCBS30	1511	1516	STRE
TaCBS30	1520	1525	STRE
TaCBS30	1992	1997	STRE
TaCBS31	85	90	STRE
TaCBS31	258	263	STRE
TaCBS31	700	705	STRE
TaCBS32	1494	1499	STRE
TaCBS32	1532	1537	STRE
TaCBS34	986	991	STRE
TaCBS36	195	200	STRE
TaCBS36	600	605	STRE
TaCBS36	755	760	STRE
TaCBS36	1815	1820	STRE
TaCBS36	1820	1825	STRE
TaCBS36	1852	1857	STRE
TaCBS38	509	514	STRE
TaCBS4	195	200	STRE
TaCBS4	222	227	STRE
TaCBS4	515	520	STRE
TaCBS4	623	628	STRE
TaCBS4	1766	1771	STRE
TaCBS41	755	760	STRE
TaCBS41	1225	1230	STRE
TaCBS42	374	379	STRE
TaCBS42	847	852	STRE
TaCBS42	931	936	STRE
TaCBS42	1067	1072	STRE
TaCBS42	1874	1879	STRE
TaCBS43	1912	1917	STRE
TaCBS44	505	510	STRE
TaCBS45	667	672	STRE
TaCBS46	643	648	STRE
TaCBS46	814	819	STRE
TaCBS47	375	380	STRE
TaCBS47	618	623	STRE
TaCBS47	629	634	STRE
TaCBS47	634	639	STRE
TaCBS47	718	723	STRE
TaCBS47	790	795	STRE
TaCBS47	842	847	STRE
TaCBS47	876	881	STRE
TaCBS47	1266	1271	STRE
TaCBS47	1362	1367	STRE
TaCBS47	1381	1386	STRE
TaCBS47	1427	1432	STRE
TaCBS47	1442	1447	STRE
TaCBS47	1475	1480	STRE
TaCBS47	1521	1526	STRE
TaCBS47	1739	1744	STRE
TaCBS48	173	178	STRE
TaCBS48	578	583	STRE
TaCBS48	727	732	STRE
TaCBS48	733	738	STRE
TaCBS48	1799	1804	STRE
TaCBS48	1831	1836	STRE
TaCBS49	1151	1156	STRE
TaCBS49	1870	1875	STRE
TaCBS5	1165	1170	STRE
TaCBS5	1219	1224	STRE
TaCBS5	1945	1950	STRE
TaCBS50	325	330	STRE
TaCBS50	1275	1280	STRE
TaCBS50	1630	1635	STRE
TaCBS51	337	342	STRE
TaCBS51	382	387	STRE
TaCBS52	194	199	STRE
TaCBS52	599	604	STRE
TaCBS52	748	753	STRE
TaCBS52	1816	1821	STRE
TaCBS52	1848	1853	STRE
TaCBS53	344	349	STRE
TaCBS53	482	487	STRE
TaCBS53	692	697	STRE
TaCBS53	777	782	STRE
TaCBS54	710	715	STRE
TaCBS54	815	820	STRE
TaCBS54	906	911	STRE
TaCBS55	490	495	STRE
TaCBS56	765	770	STRE
TaCBS56	801	806	STRE
TaCBS56	856	861	STRE
TaCBS56	873	878	STRE
TaCBS56	1610	1615	STRE
TaCBS57	490	495	STRE
TaCBS58	575	580	STRE
TaCBS58	580	585	STRE
TaCBS58	747	752	STRE
TaCBS59	448	453	STRE
TaCBS59	1647	1652	STRE
TaCBS6	972	977	STRE
TaCBS60	1653	1658	STRE
TaCBS61	73	78	STRE
TaCBS62	695	700	STRE
TaCBS62	1058	1063	STRE
TaCBS63	1520	1525	STRE
TaCBS63	1685	1690	STRE
TaCBS64	441	446	STRE
TaCBS64	1792	1797	STRE
TaCBS65	804	809	STRE
TaCBS65	888	893	STRE
TaCBS65	922	927	STRE
TaCBS65	928	933	STRE
TaCBS65	1792	1797	STRE
TaCBS66	1792	1797	STRE
TaCBS7	703	708	STRE
TaCBS7	989	994	STRE
TaCBS7	1175	1180	STRE
TaCBS7	1412	1417	STRE
TaCBS7	1729	1734	STRE
TaCBS7	1750	1755	STRE
TaCBS8	81	86	STRE
TaCBS9	323	328	STRE
TaCBS9	1755	1760	STRE
TaCBS1	1797	1803	TGA-element
TaCBS11	1582	1588	TGA-element
TaCBS13	711	717	TGA-element
TaCBS14	5	11	TGA-element
TaCBS14	1690	1696	TGA-element
TaCBS16	1871	1877	TGA-element
TaCBS18	1127	1133	TGA-element
TaCBS19	1358	1364	TGA-element
TaCBS2	168	174	TGA-element
TaCBS20	43	49	TGA-element
TaCBS22	210	216	TGA-element
TaCBS24	1324	1330	TGA-element
TaCBS26	388	394	TGA-element
TaCBS26	1446	1452	TGA-element
TaCBS26	1849	1855	TGA-element
TaCBS27	726	732	TGA-element
TaCBS27	923	929	TGA-element
TaCBS28	1052	1058	TGA-element
TaCBS3	145	151	TGA-element
TaCBS30	1339	1345	TGA-element
TaCBS33	1397	1403	TGA-element
TaCBS36	275	281	TGA-element
TaCBS37	1204	1210	TGA-element
TaCBS38	737	743	TGA-element
TaCBS42	1110	1116	TGA-element
TaCBS43	1108	1114	TGA-element
TaCBS48	253	259	TGA-element
TaCBS53	494	500	TGA-element
TaCBS53	943	949	TGA-element
TaCBS58	174	180	TGA-element
TaCBS62	1525	1531	TGA-element
TaCBS10	1149	1155	TGA-element
TaCBS17	1374	1380	TGA-element
TaCBS19	105	111	TGA-element
TaCBS19	152	158	TGA-element
TaCBS26	1428	1434	TGA-element
TaCBS27	237	243	TGA-element
TaCBS28	1331	1337	TGA-element
TaCBS32	1742	1748	TGA-element
TaCBS34	1837	1843	TGA-element
TaCBS39	1738	1744	TGA-element
TaCBS41	408	414	TGA-element
TaCBS41	1833	1839	TGA-element
TaCBS43	575	581	TGA-element
TaCBS44	250	256	TGA-element
TaCBS45	873	879	TGA-element
TaCBS49	1731	1737	TGA-element
TaCBS51	1189	1195	TGA-element
TaCBS54	1512	1518	TGA-element
TaCBS57	288	294	TGA-element
TaCBS64	607	613	TGA-element
TaCBS7	1319	1325	TGA-element
TaCBS11	150	156	W box
TaCBS13	64	70	W box
TaCBS14	1121	1127	W box
TaCBS20	168	174	W box
TaCBS20	1027	1033	W box
TaCBS20	1677	1683	W box
TaCBS25	481	487	W box
TaCBS25	1651	1657	W box
TaCBS28	816	822	W box
TaCBS30	56	62	W box
TaCBS31	913	919	W box
TaCBS31	1647	1653	W box
TaCBS34	130	136	W box
TaCBS35	1333	1339	W box
TaCBS42	930	936	W box
TaCBS44	384	390	W box
TaCBS5	1246	1252	W box
TaCBS51	607	613	W box
TaCBS51	690	696	W box
TaCBS55	1	7	W box
TaCBS58	511	517	W box
TaCBS66	955	961	W box
TaCBS66	1013	1019	W box
TaCBS13	510	516	W box
TaCBS13	1064	1070	W box
TaCBS17	125	131	W box
TaCBS20	1614	1620	W box
TaCBS21	1147	1153	W box
TaCBS21	1607	1613	W box
TaCBS26	407	413	W box
TaCBS26	660	666	W box
TaCBS32	1021	1027	W box
TaCBS33	578	584	W box
TaCBS34	1067	1073	W box
TaCBS4	641	647	W box
TaCBS57	37	43	W box
TaCBS60	509	515	W box
TaCBS61	326	332	W box
TaCBS64	67	73	W box
TaCBS66	422	428	W box
TaCBS9	1082	1088	W box
TaCBS16	227	233	WRE3
TaCBS18	1106	1112	WRE3
TaCBS19	1306	1312	WRE3
TaCBS20	967	973	WRE3
TaCBS23	755	761	WRE3
TaCBS24	1272	1278	WRE3
TaCBS27	279	285	WRE3
TaCBS28	371	377	WRE3
TaCBS28	497	503	WRE3
TaCBS28	1128	1134	WRE3
TaCBS29	1186	1192	WRE3
TaCBS30	1287	1293	WRE3
TaCBS31	39	45	WRE3
TaCBS33	17	23	WRE3
TaCBS36	731	737	WRE3
TaCBS39	813	819	WRE3
TaCBS41	738	744	WRE3
TaCBS43	339	345	WRE3
TaCBS45	155	161	WRE3
TaCBS45	956	962	WRE3
TaCBS46	50	56	WRE3
TaCBS47	321	327	WRE3
TaCBS47	1368	1374	WRE3
TaCBS48	709	715	WRE3
TaCBS49	1387	1393	WRE3
TaCBS50	295	301	WRE3
TaCBS52	730	736	WRE3
TaCBS53	646	652	WRE3
TaCBS54	826	832	WRE3
TaCBS55	691	697	WRE3
TaCBS56	938	944	WRE3
TaCBS57	960	966	WRE3
TaCBS59	410	416	WRE3
TaCBS65	222	228	WRE3
TaCBS8	1827	1833	WRE3
TaCBS10	301	307	WRE3
TaCBS10	555	561	WRE3
TaCBS10	762	768	WRE3
TaCBS10	840	846	WRE3
TaCBS10	870	876	WRE3
TaCBS11	902	908	WRE3
TaCBS13	430	436	WRE3
TaCBS14	427	433	WRE3
TaCBS14	621	627	WRE3
TaCBS14	699	705	WRE3
TaCBS14	1618	1624	WRE3
TaCBS18	1945	1951	WRE3
TaCBS19	1592	1598	WRE3
TaCBS2	668	674	WRE3
TaCBS20	441	447	WRE3
TaCBS20	1911	1917	WRE3
TaCBS23	1945	1951	WRE3
TaCBS24	1586	1592	WRE3
TaCBS25	542	548	WRE3
TaCBS25	920	926	WRE3
TaCBS28	636	642	WRE3
TaCBS29	1950	1956	WRE3
TaCBS29	1989	1995	WRE3
TaCBS30	1576	1582	WRE3
TaCBS34	276	282	WRE3
TaCBS34	292	298	WRE3
TaCBS34	1909	1915	WRE3
TaCBS35	655	661	WRE3
TaCBS36	1110	1116	WRE3
TaCBS38	70	76	WRE3
TaCBS39	272	278	WRE3
TaCBS39	1896	1902	WRE3
TaCBS4	578	584	WRE3
TaCBS40	16	22	WRE3
TaCBS41	1306	1312	WRE3
TaCBS41	1911	1917	WRE3
TaCBS42	1177	1183	WRE3
TaCBS42	1885	1891	WRE3
TaCBS43	751	757	WRE3
TaCBS45	20	26	WRE3
TaCBS46	1178	1184	WRE3
TaCBS46	1935	1941	WRE3
TaCBS48	1087	1093	WRE3
TaCBS5	65	71	WRE3
TaCBS5	775	781	WRE3
TaCBS5	853	859	WRE3
TaCBS5	883	889	WRE3
TaCBS5	980	986	WRE3
TaCBS5	1603	1609	WRE3
TaCBS50	1435	1441	WRE3
TaCBS50	1938	1944	WRE3
TaCBS51	112	118	WRE3
TaCBS52	1106	1112	WRE3
TaCBS54	1909	1915	WRE3
TaCBS55	1725	1731	WRE3
TaCBS56	86	92	WRE3
TaCBS56	1841	1847	WRE3
TaCBS57	23	29	WRE3
TaCBS57	246	252	WRE3
TaCBS59	598	604	WRE3
TaCBS60	413	419	WRE3
TaCBS61	1909	1915	WRE3
TaCBS7	1215	1221	WRE3
TaCBS1	459	464	MeJA-responsiveness
TaCBS1	1763	1768	MeJA-responsiveness
TaCBS1	1166	1171	MeJA-responsiveness
TaCBS10	509	514	MeJA-responsiveness
TaCBS10	1436	1441	MeJA-responsiveness
TaCBS11	521	526	MeJA-responsiveness
TaCBS12	1307	1312	MeJA-responsiveness
TaCBS12	967	972	MeJA-responsiveness
TaCBS14	381	386	MeJA-responsiveness
TaCBS15	632	637	MeJA-responsiveness
TaCBS15	1069	1074	MeJA-responsiveness
TaCBS15	1169	1174	MeJA-responsiveness
TaCBS15	641	646	MeJA-responsiveness
TaCBS16	10	15	MeJA-responsiveness
TaCBS16	1325	1330	MeJA-responsiveness
TaCBS16	1562	1567	MeJA-responsiveness
TaCBS17	51	56	MeJA-responsiveness
TaCBS17	199	204	MeJA-responsiveness
TaCBS17	1437	1442	MeJA-responsiveness
TaCBS18	1778	1783	MeJA-responsiveness
TaCBS19	1152	1157	MeJA-responsiveness
TaCBS2	393	398	MeJA-responsiveness
TaCBS2	1066	1071	MeJA-responsiveness
TaCBS2	1764	1769	MeJA-responsiveness
TaCBS2	304	309	MeJA-responsiveness
TaCBS2	433	438	MeJA-responsiveness
TaCBS20	1765	1770	MeJA-responsiveness
TaCBS21	705	710	MeJA-responsiveness
TaCBS22	367	372	MeJA-responsiveness
TaCBS22	534	539	MeJA-responsiveness
TaCBS22	765	770	MeJA-responsiveness
TaCBS22	868	873	MeJA-responsiveness
TaCBS22	1931	1936	MeJA-responsiveness
TaCBS23	264	269	MeJA-responsiveness
TaCBS23	322	327	MeJA-responsiveness
TaCBS23	1027	1032	MeJA-responsiveness
TaCBS23	1494	1499	MeJA-responsiveness
TaCBS24	173	178	MeJA-responsiveness
TaCBS24	1116	1121	MeJA-responsiveness
TaCBS24	1144	1149	MeJA-responsiveness
TaCBS25	1692	1697	MeJA-responsiveness
TaCBS25	1768	1773	MeJA-responsiveness
TaCBS25	1342	1347	MeJA-responsiveness
TaCBS26	1168	1173	MeJA-responsiveness
TaCBS27	774	779	MeJA-responsiveness
TaCBS27	1284	1289	MeJA-responsiveness
TaCBS27	1393	1398	MeJA-responsiveness
TaCBS27	880	885	MeJA-responsiveness
TaCBS28	1089	1094	MeJA-responsiveness
TaCBS28	1942	1947	MeJA-responsiveness
TaCBS29	1056	1061	MeJA-responsiveness
TaCBS29	827	832	MeJA-responsiveness
TaCBS3	371	376	MeJA-responsiveness
TaCBS3	1764	1769	MeJA-responsiveness
TaCBS3	411	416	MeJA-responsiveness
TaCBS30	1134	1139	MeJA-responsiveness
TaCBS31	430	435	MeJA-responsiveness
TaCBS31	1765	1770	MeJA-responsiveness
TaCBS31	384	389	MeJA-responsiveness
TaCBS31	1133	1138	MeJA-responsiveness
TaCBS32	576	581	MeJA-responsiveness
TaCBS33	63	68	MeJA-responsiveness
TaCBS33	939	944	MeJA-responsiveness
TaCBS33	1727	1732	MeJA-responsiveness
TaCBS34	442	447	MeJA-responsiveness
TaCBS34	763	768	MeJA-responsiveness
TaCBS34	85	90	MeJA-responsiveness
TaCBS35	13	18	MeJA-responsiveness
TaCBS35	431	436	MeJA-responsiveness
TaCBS35	769	774	MeJA-responsiveness
TaCBS35	1811	1816	MeJA-responsiveness
TaCBS36	459	464	MeJA-responsiveness
TaCBS36	1083	1088	MeJA-responsiveness
TaCBS36	374	379	MeJA-responsiveness
TaCBS36	514	519	MeJA-responsiveness
TaCBS37	1538	1543	MeJA-responsiveness
TaCBS37	625	630	MeJA-responsiveness
TaCBS38	109	114	MeJA-responsiveness
TaCBS38	448	453	MeJA-responsiveness
TaCBS38	830	835	MeJA-responsiveness
TaCBS40	1002	1007	MeJA-responsiveness
TaCBS40	55	60	MeJA-responsiveness
TaCBS40	772	777	MeJA-responsiveness
TaCBS41	221	226	MeJA-responsiveness
TaCBS41	1790	1795	MeJA-responsiveness
TaCBS42	1736	1741	MeJA-responsiveness
TaCBS43	1054	1059	MeJA-responsiveness
TaCBS43	1266	1271	MeJA-responsiveness
TaCBS43	1390	1395	MeJA-responsiveness
TaCBS44	15	20	MeJA-responsiveness
TaCBS44	339	344	MeJA-responsiveness
TaCBS44	980	985	MeJA-responsiveness
TaCBS44	1321	1326	MeJA-responsiveness
TaCBS45	859	864	MeJA-responsiveness
TaCBS45	1130	1135	MeJA-responsiveness
TaCBS45	1626	1631	MeJA-responsiveness
TaCBS45	806	811	MeJA-responsiveness
TaCBS45	878	883	MeJA-responsiveness
TaCBS45	1701	1706	MeJA-responsiveness
TaCBS46	967	972	MeJA-responsiveness
TaCBS47	897	902	MeJA-responsiveness
TaCBS47	1535	1540	MeJA-responsiveness
TaCBS48	634	639	MeJA-responsiveness
TaCBS48	391	396	MeJA-responsiveness
TaCBS48	489	494	MeJA-responsiveness
TaCBS48	770	775	MeJA-responsiveness
TaCBS49	717	722	MeJA-responsiveness
TaCBS49	1427	1432	MeJA-responsiveness
TaCBS49	1659	1664	MeJA-responsiveness
TaCBS5	1408	1413	MeJA-responsiveness
TaCBS50	904	909	MeJA-responsiveness
TaCBS51	344	349	MeJA-responsiveness
TaCBS52	458	463	MeJA-responsiveness
TaCBS52	510	515	MeJA-responsiveness
TaCBS52	791	796	MeJA-responsiveness
TaCBS53	25	30	MeJA-responsiveness
TaCBS53	630	635	MeJA-responsiveness
TaCBS54	897	902	MeJA-responsiveness
TaCBS55	61	66	MeJA-responsiveness
TaCBS55	198	203	MeJA-responsiveness
TaCBS55	1488	1493	MeJA-responsiveness
TaCBS55	1729	1734	MeJA-responsiveness
TaCBS55	1904	1909	MeJA-responsiveness
TaCBS55	765	770	MeJA-responsiveness
TaCBS55	1606	1611	MeJA-responsiveness
TaCBS55	1982	1987	MeJA-responsiveness
TaCBS56	257	262	MeJA-responsiveness
TaCBS56	336	341	MeJA-responsiveness
TaCBS56	469	474	MeJA-responsiveness
TaCBS56	1476	1481	MeJA-responsiveness
TaCBS56	1563	1568	MeJA-responsiveness
TaCBS57	911	916	MeJA-responsiveness
TaCBS57	1825	1830	MeJA-responsiveness
TaCBS58	1538	1543	MeJA-responsiveness
TaCBS58	832	837	MeJA-responsiveness
TaCBS59	1514	1519	MeJA-responsiveness
TaCBS59	1768	1773	MeJA-responsiveness
TaCBS6	699	704	MeJA-responsiveness
TaCBS6	690	695	MeJA-responsiveness
TaCBS6	1130	1135	MeJA-responsiveness
TaCBS6	1231	1236	MeJA-responsiveness
TaCBS60	838	843	MeJA-responsiveness
TaCBS60	1337	1342	MeJA-responsiveness
TaCBS61	990	995	MeJA-responsiveness
TaCBS62	37	42	MeJA-responsiveness
TaCBS62	1637	1642	MeJA-responsiveness
TaCBS62	1981	1986	MeJA-responsiveness
TaCBS62	1733	1738	MeJA-responsiveness
TaCBS62	1903	1908	MeJA-responsiveness
TaCBS63	1546	1551	MeJA-responsiveness
TaCBS63	1837	1842	MeJA-responsiveness
TaCBS64	1782	1787	MeJA-responsiveness
TaCBS65	1782	1787	MeJA-responsiveness
TaCBS65	234	239	MeJA-responsiveness
TaCBS65	974	979	MeJA-responsiveness
TaCBS66	171	176	MeJA-responsiveness
TaCBS66	177	182	MeJA-responsiveness
TaCBS66	348	353	MeJA-responsiveness
TaCBS66	811	816	MeJA-responsiveness
TaCBS66	884	889	MeJA-responsiveness
TaCBS66	1331	1336	MeJA-responsiveness
TaCBS7	1375	1380	MeJA-responsiveness
TaCBS7	1383	1388	MeJA-responsiveness
TaCBS7	1869	1874	MeJA-responsiveness
TaCBS9	267	272	MeJA-responsiveness
TaCBS9	928	933	MeJA-responsiveness
TaCBS1	1171	1176	MeJA-responsiveness
TaCBS1	464	469	MeJA-responsiveness
TaCBS1	1768	1773	MeJA-responsiveness
TaCBS10	1441	1446	MeJA-responsiveness
TaCBS10	514	519	MeJA-responsiveness
TaCBS11	526	531	MeJA-responsiveness
TaCBS12	972	977	MeJA-responsiveness
TaCBS12	1312	1317	MeJA-responsiveness
TaCBS14	386	391	MeJA-responsiveness
TaCBS15	646	651	MeJA-responsiveness
TaCBS15	637	642	MeJA-responsiveness
TaCBS15	1074	1079	MeJA-responsiveness
TaCBS15	1174	1179	MeJA-responsiveness
TaCBS16	15	20	MeJA-responsiveness
TaCBS16	1330	1335	MeJA-responsiveness
TaCBS16	1567	1572	MeJA-responsiveness
TaCBS17	56	61	MeJA-responsiveness
TaCBS17	204	209	MeJA-responsiveness
TaCBS17	1442	1447	MeJA-responsiveness
TaCBS18	1783	1788	MeJA-responsiveness
TaCBS19	1157	1162	MeJA-responsiveness
TaCBS2	309	314	MeJA-responsiveness
TaCBS2	438	443	MeJA-responsiveness
TaCBS2	398	403	MeJA-responsiveness
TaCBS2	1071	1076	MeJA-responsiveness
TaCBS2	1769	1774	MeJA-responsiveness
TaCBS20	1770	1775	MeJA-responsiveness
TaCBS21	710	715	MeJA-responsiveness
TaCBS22	372	377	MeJA-responsiveness
TaCBS22	539	544	MeJA-responsiveness
TaCBS22	770	775	MeJA-responsiveness
TaCBS22	873	878	MeJA-responsiveness
TaCBS22	1936	1941	MeJA-responsiveness
TaCBS23	327	332	MeJA-responsiveness
TaCBS23	1032	1037	MeJA-responsiveness
TaCBS23	1499	1504	MeJA-responsiveness
TaCBS23	269	274	MeJA-responsiveness
TaCBS24	178	183	MeJA-responsiveness
TaCBS24	1121	1126	MeJA-responsiveness
TaCBS24	1149	1154	MeJA-responsiveness
TaCBS25	1347	1352	MeJA-responsiveness
TaCBS25	1697	1702	MeJA-responsiveness
TaCBS25	1773	1778	MeJA-responsiveness
TaCBS26	1173	1178	MeJA-responsiveness
TaCBS27	885	890	MeJA-responsiveness
TaCBS27	779	784	MeJA-responsiveness
TaCBS27	1289	1294	MeJA-responsiveness
TaCBS27	1398	1403	MeJA-responsiveness
TaCBS28	1094	1099	MeJA-responsiveness
TaCBS28	1947	1952	MeJA-responsiveness
TaCBS29	832	837	MeJA-responsiveness
TaCBS29	1061	1066	MeJA-responsiveness
TaCBS3	416	421	MeJA-responsiveness
TaCBS3	376	381	MeJA-responsiveness
TaCBS3	1769	1774	MeJA-responsiveness
TaCBS30	1139	1144	MeJA-responsiveness
TaCBS31	389	394	MeJA-responsiveness
TaCBS31	1138	1143	MeJA-responsiveness
TaCBS31	435	440	MeJA-responsiveness
TaCBS31	1770	1775	MeJA-responsiveness
TaCBS32	581	586	MeJA-responsiveness
TaCBS33	68	73	MeJA-responsiveness
TaCBS33	944	949	MeJA-responsiveness
TaCBS33	1732	1737	MeJA-responsiveness
TaCBS34	90	95	MeJA-responsiveness
TaCBS34	447	452	MeJA-responsiveness
TaCBS34	768	773	MeJA-responsiveness
TaCBS35	1816	1821	MeJA-responsiveness
TaCBS35	18	23	MeJA-responsiveness
TaCBS35	436	441	MeJA-responsiveness
TaCBS35	774	779	MeJA-responsiveness
TaCBS36	379	384	MeJA-responsiveness
TaCBS36	519	524	MeJA-responsiveness
TaCBS36	464	469	MeJA-responsiveness
TaCBS36	1088	1093	MeJA-responsiveness
TaCBS37	630	635	MeJA-responsiveness
TaCBS37	1543	1548	MeJA-responsiveness
TaCBS38	114	119	MeJA-responsiveness
TaCBS38	453	458	MeJA-responsiveness
TaCBS38	835	840	MeJA-responsiveness
TaCBS40	60	65	MeJA-responsiveness
TaCBS40	777	782	MeJA-responsiveness
TaCBS40	1007	1012	MeJA-responsiveness
TaCBS41	226	231	MeJA-responsiveness
TaCBS41	1795	1800	MeJA-responsiveness
TaCBS42	1741	1746	MeJA-responsiveness
TaCBS43	1395	1400	MeJA-responsiveness
TaCBS43	1059	1064	MeJA-responsiveness
TaCBS43	1271	1276	MeJA-responsiveness
TaCBS44	20	25	MeJA-responsiveness
TaCBS44	344	349	MeJA-responsiveness
TaCBS44	985	990	MeJA-responsiveness
TaCBS44	1326	1331	MeJA-responsiveness
TaCBS45	811	816	MeJA-responsiveness
TaCBS45	883	888	MeJA-responsiveness
TaCBS45	1706	1711	MeJA-responsiveness
TaCBS45	864	869	MeJA-responsiveness
TaCBS45	1135	1140	MeJA-responsiveness
TaCBS45	1631	1636	MeJA-responsiveness
TaCBS46	972	977	MeJA-responsiveness
TaCBS47	902	907	MeJA-responsiveness
TaCBS47	1540	1545	MeJA-responsiveness
TaCBS48	396	401	MeJA-responsiveness
TaCBS48	494	499	MeJA-responsiveness
TaCBS48	775	780	MeJA-responsiveness
TaCBS48	639	644	MeJA-responsiveness
TaCBS49	1432	1437	MeJA-responsiveness
TaCBS49	1664	1669	MeJA-responsiveness
TaCBS49	722	727	MeJA-responsiveness
TaCBS5	1413	1418	MeJA-responsiveness
TaCBS50	909	914	MeJA-responsiveness
TaCBS51	349	354	MeJA-responsiveness
TaCBS52	515	520	MeJA-responsiveness
TaCBS52	796	801	MeJA-responsiveness
TaCBS52	463	468	MeJA-responsiveness
TaCBS53	635	640	MeJA-responsiveness
TaCBS53	30	35	MeJA-responsiveness
TaCBS54	902	907	MeJA-responsiveness
TaCBS55	770	775	MeJA-responsiveness
TaCBS55	1611	1616	MeJA-responsiveness
TaCBS55	1987	1992	MeJA-responsiveness
TaCBS55	66	71	MeJA-responsiveness
TaCBS55	203	208	MeJA-responsiveness
TaCBS55	1493	1498	MeJA-responsiveness
TaCBS55	1734	1739	MeJA-responsiveness
TaCBS55	1909	1914	MeJA-responsiveness
TaCBS56	262	267	MeJA-responsiveness
TaCBS56	341	346	MeJA-responsiveness
TaCBS56	474	479	MeJA-responsiveness
TaCBS56	1481	1486	MeJA-responsiveness
TaCBS56	1568	1573	MeJA-responsiveness
TaCBS57	916	921	MeJA-responsiveness
TaCBS57	1830	1835	MeJA-responsiveness
TaCBS58	837	842	MeJA-responsiveness
TaCBS58	1543	1548	MeJA-responsiveness
TaCBS59	1519	1524	MeJA-responsiveness
TaCBS59	1773	1778	MeJA-responsiveness
TaCBS6	695	700	MeJA-responsiveness
TaCBS6	1135	1140	MeJA-responsiveness
TaCBS6	1236	1241	MeJA-responsiveness
TaCBS6	704	709	MeJA-responsiveness
TaCBS60	843	848	MeJA-responsiveness
TaCBS60	1342	1347	MeJA-responsiveness
TaCBS61	995	1000	MeJA-responsiveness
TaCBS62	1738	1743	MeJA-responsiveness
TaCBS62	1908	1913	MeJA-responsiveness
TaCBS62	42	47	MeJA-responsiveness
TaCBS62	1642	1647	MeJA-responsiveness
TaCBS62	1986	1991	MeJA-responsiveness
TaCBS63	1551	1556	MeJA-responsiveness
TaCBS63	1842	1847	MeJA-responsiveness
TaCBS64	1787	1792	MeJA-responsiveness
TaCBS65	239	244	MeJA-responsiveness
TaCBS65	979	984	MeJA-responsiveness
TaCBS65	1787	1792	MeJA-responsiveness
TaCBS66	1336	1341	MeJA-responsiveness
TaCBS66	176	181	MeJA-responsiveness
TaCBS66	182	187	MeJA-responsiveness
TaCBS66	353	358	MeJA-responsiveness
TaCBS66	816	821	MeJA-responsiveness
TaCBS66	889	894	MeJA-responsiveness
TaCBS7	1874	1879	MeJA-responsiveness
TaCBS7	1380	1385	MeJA-responsiveness
TaCBS7	1388	1393	MeJA-responsiveness
TaCBS9	933	938	MeJA-responsiveness
TaCBS9	272	277	MeJA-responsiveness
TaCBS1	275	281	MBS
TaCBS13	1132	1138	MBS
TaCBS19	715	721	MBS
TaCBS20	382	388	MBS
TaCBS24	649	655	MBS
TaCBS26	352	358	MBS
TaCBS30	656	662	MBS
TaCBS33	614	620	MBS
TaCBS35	771	777	MBS
TaCBS35	1624	1630	MBS
TaCBS38	832	838	MBS
TaCBS38	1646	1652	MBS
TaCBS38	1955	1961	MBS
TaCBS40	774	780	MBS
TaCBS40	1622	1628	MBS
TaCBS44	1227	1233	MBS
TaCBS44	1537	1543	MBS
TaCBS45	261	267	MBS
TaCBS46	1025	1031	MBS
TaCBS46	1112	1118	MBS
TaCBS46	1140	1146	MBS
TaCBS46	1230	1236	MBS
TaCBS46	1281	1287	MBS
TaCBS46	1356	1362	MBS
TaCBS46	1440	1446	MBS
TaCBS50	773	779	MBS
TaCBS50	1489	1495	MBS
TaCBS56	954	960	MBS
TaCBS61	1282	1288	MBS
TaCBS7	577	583	MBS
TaCBS8	145	151	MBS
TaCBS1	570	576	MBS
TaCBS1	1851	1857	MBS
TaCBS1	275	281	MBS
TaCBS10	1101	1107	MBS
TaCBS10	1901	1907	MBS
TaCBS10	1886	1892	MBS
TaCBS11	166	172	MBS
TaCBS11	495	501	MBS
TaCBS13	1132	1138	MBS
TaCBS14	1908	1914	MBS
TaCBS15	455	461	MBS
TaCBS16	204	210	MBS
TaCBS16	954	960	MBS
TaCBS17	116	122	MBS
TaCBS17	251	257	MBS
TaCBS17	1641	1647	MBS
TaCBS18	62	68	MBS
TaCBS18	1590	1596	MBS
TaCBS18	990	996	MBS
TaCBS19	715	721	MBS
TaCBS19	188	194	MBS
TaCBS19	758	764	MBS
TaCBS2	1852	1858	MBS
TaCBS20	382	388	MBS
TaCBS20	322	328	MBS
TaCBS21	1147	1153	MBS
TaCBS21	1701	1707	MBS
TaCBS23	274	280	MBS
TaCBS23	764	770	MBS
TaCBS23	1560	1566	MBS
TaCBS23	688	694	MBS
TaCBS24	649	655	MBS
TaCBS24	692	698	MBS
TaCBS25	160	166	MYB
TaCBS25	1263	1269	MYB
TaCBS26	40	46	MYB
TaCBS26	352	358	MYB
TaCBS26	504	510	MYB
TaCBS26	1382	1388	MYB
TaCBS28	1291	1297	MYB
TaCBS29	233	239	MYB
TaCBS29	1611	1617	MYB
TaCBS29	1069	1075	MYB
TaCBS3	1852	1858	MYB
TaCBS30	136	142	MYB
TaCBS30	656	662	MYB
TaCBS32	1021	1027	MYB
TaCBS32	1695	1701	MYB
TaCBS33	633	639	MYB
TaCBS33	614	620	MYB
TaCBS34	1643	1649	MYB
TaCBS35	771	777	MYB
TaCBS35	1624	1630	MYB
TaCBS35	1698	1704	MYB
TaCBS35	1931	1937	MYB
TaCBS35	343	349	MYB
TaCBS35	585	591	MYB
TaCBS35	1350	1356	MYB
TaCBS36	141	147	MYB
TaCBS36	917	923	MYB
TaCBS38	434	440	MYB
TaCBS38	1399	1405	MYB
TaCBS38	1967	1973	MYB
TaCBS38	832	838	MYB
TaCBS38	1646	1652	MYB
TaCBS38	1721	1727	MYB
TaCBS38	1955	1961	MYB
TaCBS39	-2	4	MYB
TaCBS40	377	383	MYB
TaCBS40	504	510	MYB
TaCBS40	589	595	MYB
TaCBS40	1327	1333	MYB
TaCBS40	1943	1949	MYB
TaCBS40	774	780	MYB
TaCBS40	1622	1628	MYB
TaCBS41	209	215	MYB
TaCBS41	420	426	MYB
TaCBS43	1	7	MYB
TaCBS44	1227	1233	MYB
TaCBS44	1537	1543	MYB
TaCBS44	912	918	MYB
TaCBS45	261	267	MYB
TaCBS46	1025	1031	MYB
TaCBS46	1112	1118	MYB
TaCBS46	1140	1146	MYB
TaCBS46	1230	1236	MYB
TaCBS46	1281	1287	MYB
TaCBS46	1356	1362	MYB
TaCBS46	1440	1446	MYB
TaCBS46	3	9	MYB
TaCBS46	196	202	MYB
TaCBS46	442	448	MYB
TaCBS46	1098	1104	MYB
TaCBS5	1890	1896	MYB
TaCBS50	436	442	MYB
TaCBS50	773	779	MYB
TaCBS50	1489	1495	MYB
TaCBS51	36	42	MYB
TaCBS51	627	633	MYB
TaCBS51	1242	1248	MYB
TaCBS52	103	109	MYB
TaCBS52	916	922	MYB
TaCBS53	1084	1090	MYB
TaCBS53	1093	1099	MYB
TaCBS53	1143	1149	MYB
TaCBS54	98	104	MYB
TaCBS54	232	238	MYB
TaCBS54	970	976	MYB
TaCBS54	1380	1386	MYB
TaCBS54	1641	1647	MYB
TaCBS54	1842	1848	MYB
TaCBS55	424	430	MYB
TaCBS56	1005	1011	MYB
TaCBS56	954	960	MYB
TaCBS57	923	929	MYB
TaCBS57	712	718	MYB
TaCBS58	1423	1429	MYB
TaCBS58	1657	1663	MYB
TaCBS58	1842	1848	MYB
TaCBS61	1282	1288	MYB
TaCBS61	1191	1197	MYB
TaCBS61	1588	1594	MYB
TaCBS61	1837	1843	MYB
TaCBS62	25	31	MYB
TaCBS62	1203	1209	MYB
TaCBS62	492	498	MYB
TaCBS63	971	977	MYB
TaCBS64	363	369	MYB
TaCBS64	405	411	MYB
TaCBS64	1567	1573	MYB
TaCBS65	264	270	MYB
TaCBS65	312	318	MYB
TaCBS65	416	422	MYB
TaCBS65	520	526	MYB
TaCBS66	1319	1325	MYB
TaCBS66	413	419	MYB
TaCBS66	1510	1516	MYB
TaCBS7	356	362	MYB
TaCBS7	577	583	MYB
TaCBS7	242	248	MYB
TaCBS7	308	314	MYB
TaCBS7	929	935	MYB
TaCBS8	145	151	MYB
TaCBS8	1684	1690	MYB
TaCBS1	47	53	MYB
TaCBS1	104	110	MYB
TaCBS1	824	830	MYB
TaCBS11	153	159	MYB
TaCBS12	294	300	MYB
TaCBS12	1244	1250	MYB
TaCBS13	243	249	MYB
TaCBS13	817	823	MYB
TaCBS14	156	162	MYB
TaCBS14	1214	1220	MYB
TaCBS15	705	711	MYB
TaCBS15	1030	1036	MYB
TaCBS16	363	369	MYB
TaCBS16	651	657	MYB
TaCBS16	1333	1339	MYB
TaCBS17	310	316	MYB
TaCBS17	1007	1013	MYB
TaCBS17	1394	1400	MYB
TaCBS17	1423	1429	MYB
TaCBS17	1838	1844	MYB
TaCBS18	781	787	MYB
TaCBS18	1265	1271	MYB
TaCBS19	582	588	MYB
TaCBS19	699	705	MYB
TaCBS19	884	890	MYB
TaCBS2	385	391	MYB
TaCBS20	1283	1289	MYB
TaCBS20	1841	1847	MYB
[truncated: 419 more rows]

## Sheet: Supplementary Table 9
Supplementary Table 9. Tissue expression value from RNA-seq data (TPM value).
Gene Name	Locus	Root	Stem	Leaf	Spike	Grain	Color Group
TaCBS1	TraesCS1A02G170000.1	31.3549	11.9984	12.3262	27.8933	15.5493	H	Group 3
TaCBS2	TraesCS1B02G187200.1	26.8658	17.5221	12.7337	28.5737	12.2768	H	Group 3
TaCBS3	TraesCS1D02G167600.1	37.6383	14.0648	12.7398	23.68	12.6193	H	Group 3
TaCBS4	TraesCS2A02G177000.1	5.40468	5.86088	6.73199	9.46209	12.6372	L	Group 4
TaCBS5	TraesCS2A02G281700.1	12.2487	3.21055	2.73629	4.08065	1.91658	L	Group 4
TaCBS6	TraesCS2A02G289200.2	3.36384	3.42838	2.35353	4.48253	2.19451	L	Group 4
TaCBS7	TraesCS2A02G360600.1	0.266301	0.211842	0.0305203	0.177093	0.0122917	L	Group 2
TaCBS8	TraesCS2B02G002100.1	10.9201	22.5257	27.0371	35.2094	27.5785	H	Group 3
TaCBS9	TraesCS2B02G203900.2	6.94095	10.1076	9.05707	12.1839	17.3902	L	Group 4
TaCBS10	TraesCS2B02G299000.1	14.4664	7.92379	3.13331	2.54029	2.29086	L	Group 4
TaCBS11	TraesCS2B02G305800.6	9.44767	11.1544	7.31467	14.536	5.90702	L	Group 4
TaCBS12	TraesCS2D02G015500.2	9.74526	21.0388	28.1566	33.1744	19.0677	H	Group 3
TaCBS13	TraesCS2D02G185000.1	6.17257	7.1314	8.139	11.3634	22.8304	L	Group 4
TaCBS14	TraesCS2D02G280600.1	32.0806	10.1834	4.96639	6.50061	4.90474	L	Group 4
TaCBS15	TraesCS2D02G287200.4	9.93362	11.4577	6.51039	16.3506	8.94643	L	Group 4
TaCBS16	TraesCS2D02G599900.1	0.302571	0.14096	0.0275953	0.04736	2.0393	L	Group 2
TaCBS17	TraesCS3A02G226700.1	0.156828	0.629217	0.157193	0.72247	0.219364	L	Group 2
TaCBS18	TraesCS3A02G427100.1	4.77061	6.91381	5.91359	5.68794	2.34633	L	Group 4
TaCBS19	TraesCS3A02G429700.1	0	0.0146653	0.0424847	0.291499	0.004606	L	Group 2
TaCBS20	TraesCS3A02G433400.2	13.2818	9.45448	9.81832	11.834	5.16108	L	Group 4
TaCBS21	TraesCS3A02G445200.1	0.427249	0.082029	0.0276003	0.110203	0.0480543	L	Group 2
TaCBS22	TraesCS3B02G257800.1	0.111012	0.789567	0.620979	2.227	2.81692	L	Group 2
TaCBS23	TraesCS3B02G463800.1	5.68763	3.86429	4.39481	4.84157	1.62261	L	Group 4
TaCBS24	TraesCS3B02G467600.1	0.024183	0.0560947	0.0210897	0.230229	0.0260807	L	Group 2
TaCBS25	TraesCS3B02G469200.2	12.0264	9.1529	11.2611	15.3036	6.0205	L	Group 4
TaCBS26	TraesCS3B02G479900.1	0.148608	0.198691	0.0432703	0.330371	0.056018	L	Group 2
TaCBS27	TraesCS3B02G573900.1	0.510003	0.0861567	0.016138	0.151844	0.0430593	L	Group 2
TaCBS28	TraesCS3D02G224700.1	0.114844	0.482302	0.579219	0.899178	2.36633	L	Group 2
TaCBS29	TraesCS3D02G422700.1	4.62714	4.1647	4.89927	3.57089	3.40738	L	Group 4
TaCBS30	TraesCS3D02G425000.1	0.0161107	0	0.0255353	0.182113	0.0473737	L	Group 2
TaCBS31	TraesCS3D02G426800.1	11.8159	9.48014	8.7635	13.4879	5.54026	L	Group 4
TaCBS32	TraesCS3D02G438100.1	0.642563	0.249875	0.065079	0.207704	0.0388827	L	Group 2
TaCBS33	TraesCS3D02G513700.1	0.112607	0.604476	6.32599	0.210274	0.10136	L	Group 2
TaCBS34	TraesCS4A02G206600.1	1.81354	1.57121	0.542309	1.63821	0.557456	L	Group 2
TaCBS35	TraesCS4A02G247300.1	120.619	134.063	83.832	113.271	47.5273	H	Group 1
TaCBS36	TraesCS4A02G320000.1	15.0618	12.4634	6.44536	17.5942	12.0213	H	Group 3
TaCBS37	TraesCS4B02G022400.1	0.293414	2.19231	0.230815	2.92342	19.9187	L	Group 2
TaCBS38	TraesCS4B02G067600.1	254.975	235.475	142.785	201.969	72.8868	H	Group 1
TaCBS39	TraesCS4B02G110100.2	2.37401	1.951	1.13914	2.07586	0.76549	L	Group 2
TaCBS40	TraesCS4D02G066600.1	115.693	119.067	71.5124	96.4439	33.9447	H	Group 1
TaCBS41	TraesCS4D02G107800.1	2.04772	1.63975	0.796544	1.71706	0.811174	L	Group 2
TaCBS42	TraesCS5A02G053000.1	1.47582	1.07372	0.413269	1.05738	0.0572747	L	Group 2
TaCBS43	TraesCS5A02G118800.1	7.28753	4.73237	4.85903	5.12564	2.02073	L	Group 4
TaCBS44	TraesCS5A02G209500.1	0	0	0	1.56136	0.00705033	L	Group 2
TaCBS45	TraesCS5B02G063400.1	1.21849	0.898095	0.248228	1.02349	0.0396403	L	Group 2
TaCBS46	TraesCS5B02G117400.2	5.24536	4.21681	6.08552	3.90148	2.07292	L	Group 4
TaCBS47	TraesCS5B02G207600.1	0	0	0	1.07646	0	L	Group 2
TaCBS48	TraesCS5B02G559100.1	18.7588	16.0465	7.74142	23.5322	13.6351	H	Group 3
TaCBS49	TraesCS5D02G064300.1	1.52792	0.79443	0.372461	0.895332	0.0483663	L	Group 2
TaCBS50	TraesCS5D02G130200.1	5.17251	5.50275	7.92022	5.05841	2.18442	L	Group 4
TaCBS51	TraesCS5D02G215700.1	0.00723967	0	0	1.88628	0	L	Group 2
TaCBS52	TraesCS5D02G565200.3	23.4403	19.8091	9.03421	24.9498	14.8486	H	Group 3
TaCBS53	TraesCS6A02G132700.1	0.145832	0.112504	1.46709	0.374552	5.40298	L	Group 2
TaCBS54	TraesCS6A02G235600.1	0.800375	0.0480387	0.034791	0.00714333	0.843425	L	Group 2
TaCBS55	TraesCS6A02G283600.3	2.02931	3.47209	2.24	5.36967	2.51575	L	Group 4
TaCBS56	TraesCS6A02G392100.2	0.081183	103.258	276.618	35.0821	4.97381	H	Group 3
TaCBS57	TraesCS6B02G160900.1	0.0524077	0.0209803	0.253824	0.416891	3.7619	L	Group 2
TaCBS58	TraesCS6B02G264200.1	0.827799	0.0108187	0.0154717	0.0177283	2.47464	L	Group 2
TaCBS59	TraesCS6B02G432300.2	0.12481	70.0316	211.304	38.3779	2.64623	H	Group 3
TaCBS60	TraesCS6D02G122400.1	0.151966	0.034316	0.112372	0.218164	4.85219	L	Group 2
TaCBS61	TraesCS6D02G218300.1	1.37991	0.038561	0.088885	0.00696167	1.93566	L	Group 2
TaCBS62	TraesCS6D02G264100.1	2.879	2.68287	0.940112	4.58755	1.86099	L	Group 4
TaCBS63	TraesCS6D02G378000.3	0.591284	114.62	240.398	49.8215	2.72078	H	Group 3
TaCBS64	TraesCS7A02G240700.2	3.89658	4.14861	1.93084	5.99855	2.35662	L	Group 4
TaCBS65	TraesCS7B02G136300.1	4.49492	4.5618	2.10678	5.49445	3.20862	L	Group 4
TaCBS66	TraesCS7D02G239700.3	4.39696	4.63553	2.14926	5.8857	3.27176	L	Group 4

## Sheet: Supplementary Table 10
Supplementary Table 10. The information of miRNAs targeting TaCBS genes.
miRNA_Acc.	Target_Acc.	Expectation	UPE$	miRNA_start	miRNA_end	Target_start	Target_end	miRNA_aligned_fragment	alignment	Target_aligned_fragment	Inhibition	Multiplicity
tae-miR9774	TaCBS14	2.5	-1	1	22	928	949	CAAGAUAUUGGGUAUUUCUGUC	::::.::..::::::::::	AUCAGAGAUGUCCAAUAUCUUU	Cleavage	1
tae-miR9774	TaCBS5	2.5	-1	1	22	928	949	CAAGAUAUUGGGUAUUUCUGUC	::::.::..::::::::::	AUCAGAGAUGUCCAAUAUCUUC	Cleavage	1
tae-miR9774	TaCBS10	2.5	-1	1	22	928	949	CAAGAUAUUGGGUAUUUCUGUC	::::.::..::::::::::	AUCAGAGAUGUCCAAUAUCUUC	Cleavage	1
tae-miR2275-3p	TaCBS5	3	-1	1	22	658	679	UUUGGUUUCCUCCAAUAUCUCG	:::::: ::.::.::.::.:	GUAGAUAUGGGGGGGAAUCAGA	Cleavage	1
tae-miR2275-3p	TaCBS14	3	-1	1	22	658	679	UUUGGUUUCCUCCAAUAUCUCG	.::::: ::.::.::.::.:	GUGGAUAUGGGGGGGAAUCAGA	Cleavage	1
tae-miR9663-5p	TaCBS4	3.5	-1	1	21	800	820	AAGCGUAGUCGAACGAAUCUG	.:::: :::::::::. .::	GGGAUUGGUUCGACUAUAUUU	Cleavage	1
tae-miR9663-5p	TaCBS9	3.5	-1	1	21	800	820	AAGCGUAGUCGAACGAAUCUG	.:::: :::::::::. .::	GGGAUUGGUUCGACUAUAUUU	Cleavage	1
tae-miR2275-3p	TaCBS10	4	-1	1	22	658	679	UUUGGUUUCCUCCAAUAUCUCG	:::::: ::.:::::. :.:	GUAGAUAUGGGGGGAAAUAAGA	Cleavage	1
tae-miR5085	TaCBS43	4	-1	1	21	808	828	AAGGACAUUUUUUGUGGCCUG	:: :::::.::::.:::	UUUACCUCAAAAGAUGUUCUU	Cleavage	1
tae-miR5085	TaCBS50	4	-1	1	21	802	822	AAGGACAUUUUUUGUGGCCUG	:: :::::.::::.:::	UUUACCUCAAAAGAUGUUCUU	Cleavage	1
tae-miR5085	TaCBS46	4	-1	1	21	814	834	AAGGACAUUUUUUGUGGCCUG	:: :::::.::::.:::	UUUACCUCAAAAGAUGUUCUU	Cleavage	1
tae-miR9663-5p	TaCBS13	4	-1	1	21	800	820	AAGCGUAGUCGAACGAAUCUG	.:::: :::.:::::. .::	GGGAUUGGUUUGACUAUAUUU	Cleavage	1
tae-miR9775	TaCBS7	4	-1	1	22	943	964	UGUGCGCAAUAAGAUUUUGCUA	:: : ::::.::::: :::	CGUCAUAUUCUUGUUGCGGACA	Cleavage	1
tae-miR1124	TaCBS46	4.5	-1	1	22	1004	1024	GCAGGACGUGAAGAGCGAGUCC	.::.:: ::: :.:::::::	CUGCUUGC-CUUGAUGUCCUGC	Translation	1
tae-miR1128	TaCBS43	4.5	-1	1	21	1184	1204	UACUACUCCCUCCGUCCGAAA	:::.::. :::::::::	CCGGGGAUGGGCGGAGUAGUA	Translation	1
tae-miR1128	TaCBS46	4.5	-1	1	21	1190	1210	UACUACUCCCUCCGUCCGAAA	:::.::. :::::::::	CUGGGGAUGGGCGGAGUAGUA	Translation	1
tae-miR1128	TaCBS50	4.5	-1	1	21	1178	1198	UACUACUCCCUCCGUCCGAAA	:::.::. :::::::::	CCGGGGAUGGGCGGAGUAGUA	Translation	1
tae-miR1136	TaCBS3	4.5	-1	1	24	672	695	UUGUCGCAGGUAUGGAUGUAUCUA	:: :: :.::::::::.:	CGCGCACCUCGCUGCCUGCGACGA	Cleavage	1
tae-miR1136	TaCBS2	4.5	-1	1	24	672	695	UUGUCGCAGGUAUGGAUGUAUCUA	:: :: :.::::::::.:	GGCGCACCUCGCUGCCUGCGACGA	Cleavage	1
tae-miR1136	TaCBS1	4.5	-1	1	24	672	695	UUGUCGCAGGUAUGGAUGUAUCUA	:: :: :.::::::::.:	CGCGCACCUCGCUGCCUGCGACGA	Cleavage	1
tae-miR395b	TaCBS36	4.5	-1	1	20	443	462	UGAAGUGUUUGGGGGAACUC	:: :.:.::::. :.::::	AAGGUUCUCCAAGAAUUUCA	Cleavage	1
tae-miR395b	TaCBS52	4.5	-1	1	20	443	462	UGAAGUGUUUGGGGGAACUC	:: :.:.::::. :.::::	AAGGUUCUCCAAGAAUUUCA	Cleavage	1
tae-miR531	TaCBS8	4.5	-1	1	21	193	212	CGCUCGCCGGAGCAGCGUGCA	::..::: ::::::::::.:	GGCGUGCU-CUCCGGCGAGUG	Cleavage	1
tae-miR531	TaCBS12	4.5	-1	1	21	193	212	CGCUCGCCGGAGCAGCGUGCA	::..::: ::::::::::.:	GGCGUGCU-CUCCGGCGAGUG	Cleavage	1
tae-miR531	TaCBS24	4.5	-1	1	21	619	639	CGCUCGCCGGAGCAGCGUGCA	: :. :. :.:::::.:.:::	UCCGGGUCGUUCCGGUGGGCG	Cleavage	1
tae-miR531	TaCBS30	4.5	-1	1	21	589	609	CGCUCGCCGGAGCAGCGUGCA	: :. :. :.:::::.:.:::	UCCGGGUCGUUCCGGUGGGCG	Cleavage	1
tae-miR531	TaCBS19	4.5	-1	1	21	586	606	CGCUCGCCGGAGCAGCGUGCA	: :. :. :.:::::.:.:::	UCCGGGUCGUUCCGGUGGGCG	Cleavage	1
tae-miR5384-3p	TaCBS54	4.5	-1	1	21	566	586	UGAGCGCGCCGCCGUCGAAUG	:::::: :: :::::::.	ACGUCGACGACGACGCGCUCG	Cleavage	1
tae-miR5384-3p	TaCBS58	4.5	-1	1	21	557	577	UGAGCGCGCCGCCGUCGAAUG	:::::: :: :::::::.	ACGUCGACGACGACGCGCUCG	Cleavage	1
tae-miR5384-3p	TaCBS61	4.5	-1	1	21	566	586	UGAGCGCGCCGCCGUCGAAUG	:::::: :: :::::::.	ACGUCGACGACGACGCGCUCG	Cleavage	1
tae-miR9666b-3p	TaCBS29	4.5	-1	1	22	269	290	CGGUUGGGCUGUAUGAUGGCGA	:: .::.:.::::::::::	GCGAGGUCGUGCAGCCCAACCA	Cleavage	1
tae-miR9666b-3p	TaCBS23	4.5	-1	1	22	269	290	CGGUUGGGCUGUAUGAUGGCGA	:: .::.:.::::::::::	GCGAGGUCGUGCAGCCCAACCA	Cleavage	1
tae-miR9775	TaCBS62	4.5	-1	1	22	1109	1129	UGUGCGCAAUAAGAUUUUGCUA	:::.::.:: :::::.:::	UUUCAAGAUUUU-UUGCGUACA	Translation	1
tae-miR9775	TaCBS55	4.5	-1	1	22	1097	1117	UGUGCGCAAUAAGAUUUUGCUA	:::.::.:: :::::.:::	UUUCAAGAUUUU-UUGCGUACA	Translation	1
tae-miR9780	TaCBS54	4.5	-1	1	21	107	126	CGGGUCGGCGCUGCACGCGGC	::::: :.::::::::::	UCCGCGC-CGGCGCCGACCCA	Cleavage	1
tae-miR1119	TaCBS53	5	-1	1	24	1293	1316	UGGCACGGCGUGAUGCUGAGUCAG	: :.:::::..:.::: :.:	GCUCCACGGCAUCGUGUCGUCCUA	Cleavage	1
tae-miR1124	TaCBS58	5	-1	1	22	498	519	GCAGGACGUGAAGAGCGAGUCC	: : :::::: :..::::: :	CGCCGCGCUCUCCGUGUCCUCC	Translation	1
tae-miR1124	TaCBS61	5	-1	1	22	507	528	GCAGGACGUGAAGAGCGAGUCC	: : :::::: :..::::: :	CGCCGCGCUCUCCGUGUCCUCC	Translation	1
tae-miR1129	TaCBS32	5	-1	1	24	1486	1509	CAGCGAGCCAGCGGAGACCGGCAG	:::::: ::::.: ::::.::	UGGCCGGUGUCCGUUUCCUCGUUG	Cleavage	1
tae-miR159a	TaCBS32	5	-1	1	21	708	728	UUUGGAUUGAAGGGAGCUCUG	: ::::.:::.:::.:.	GGUAUCUCCUUUCGAUCUAGU	Cleavage	1
tae-miR159b	TaCBS32	5	-1	1	21	708	728	UUUGGAUUGAAGGGAGCUCUG	: ::::.:::.:::.:.	GGUAUCUCCUUUCGAUCUAGU	Cleavage	1
tae-miR171b	TaCBS64	5	-1	1	21	622	642	UUGAGCCGUGCCAAUAUCACG	::::::::::: : ::..	GUUGAUAUUGGCAAGUCUUGU	Cleavage	1
tae-miR5084	TaCBS66	5	-1	1	24	1093	1116	AUACAGUACUGCAGAGGAUCCUAA	:: ::: : ::: : ::::::::	CUAAGAUACCCUGGAAUACUGUAU	Translation	1
tae-miR5084	TaCBS64	5	-1	1	24	1093	1116	AUACAGUACUGCAGAGGAUCCUAA	:: ::: : ::: : ::::::::	CUAAGAUACCCUGGAAUACUGUAU	Translation	1
tae-miR5384-3p	TaCBS36	5	-1	1	21	62	82	UGAGCGCGCCGCCGUCGAAUG	:: ::::::: :::::.	UCAGCGCCGGCGGCCCGCUCG	Cleavage	1
tae-miR9652-3p	TaCBS33	5	-1	1	20	774	793	AAGCUUAAUGAGAACAUGUG	::::: :::: ::: .:.::	CACAUAUUCUGAUUUGGUUU	Translation	1
tae-miR9657b-3p	TaCBS29	5	-1	1	21	81	101	CGUGCUUCCUCGUCGAACGGU	:: ::::::: : .::.::	CACGCUCGACGACGCGGCGCG	Cleavage	1
tae-miR9657b-3p	TaCBS18	5	-1	1	21	81	101	CGUGCUUCCUCGUCGAACGGU	:: ::::::: : .::.::	CACGCUCGACGACGCGGCGCG	Cleavage	1
tae-miR9657c-3p	TaCBS29	5	-1	1	21	81	101	CGUGCUUCCUCGUCGAACGGU	:: ::::::: : .::.::	CACGCUCGACGACGCGGCGCG	Cleavage	1
tae-miR9657c-3p	TaCBS18	5	-1	1	21	81	101	CGUGCUUCCUCGUCGAACGGU	:: ::::::: : .::.::	CACGCUCGACGACGCGGCGCG	Cleavage	1
tae-miR9661-5p	TaCBS15	5	-1	1	21	504	524	UGAAGUAGAGCAGGGACCUCA	::::: ::.::::.:. :::	UGAGGGCCUUGCUUUGGUUCC	Cleavage	1
tae-miR9661-5p	TaCBS6	5	-1	1	21	504	524	UGAAGUAGAGCAGGGACCUCA	::::: ::.::::.:. :::	UGAGGGCCUUGCUUUGGUUCC	Cleavage	1
tae-miR9661-5p	TaCBS11	5	-1	1	21	528	548	UGAAGUAGAGCAGGGACCUCA	::::: ::.::::.:. :::	UGAGGGCCUUGCUUUGGUUCC	Cleavage	1
tae-miR9661-5p	TaCBS64	5	-1	1	21	369	389	UGAAGUAGAGCAGGGACCUCA	:::: : :::::. .::::.	CGAGGGCGCUGCUUGGCUUCG	Cleavage	1
tae-miR9666b-3p	TaCBS30	5	-1	1	22	821	842	CGGUUGGGCUGUAUGAUGGCGA	:: :: ::::. :: :::.:::	UCCCCCUCAUGAAGACCAGCCG	Translation	1
tae-miR9666b-3p	TaCBS19	5	-1	1	22	818	839	CGGUUGGGCUGUAUGAUGGCGA	:: :: ::::. :: :::.:::	UCCCCCUCAUGAAGACCAGCCG	Translation	1
tae-miR9672b	TaCBS65	5	-1	1	21	1859	1879	UACCACGACUGUCAUUAAGCA	::..::::: :::: :::	CAGUUGGUGACAUUCGUCGUA	Cleavage	1
tae-miR9676-5p	TaCBS61	5	-1	1	22	218	239	UGGAUGUCAUCGUGGCCGUACA	: :.:::: :::.::.:: ::	UCUGCGGCGACGGUGGCAACCU	Cleavage	1
tae-miR9677a	TaCBS41	5	-1	1	22	664	685	UGGCCGUUGGUAGAGUAGGAGA	::: ::.:..:::: :..:	AAACCUUCUUUGUCAACCGUUA	Cleavage	1
tae-miR9677b	TaCBS22	5	-1	1	21	180	200	CAGGGCGGGGAACAGGUGGCC	::::.: ::::: .:: :::	CGCCAUCGGUUCCAUGCGCUG	Cleavage	1
tae-miR9777	TaCBS37	5	-1	1	20	613	632	AGCAAACAUAUCUGAGCACA	::.:..::::::::: :	CUUGUUUGGAUAUGUUUCCC	Cleavage	1
tae-miR9778	TaCBS66	5	-1	1	21	1624	1644	UGCAUCAUCUCGAACUCGUCG	:::: :: : :::::::::.	CGACCAGAUGGAGAUGAUGUU	Cleavage	1
tae-miR9778	TaCBS64	5	-1	1	21	1624	1644	UGCAUCAUCUCGAACUCGUCG	:::: :: : :::::::::.	CGACCAGAUGGAGAUGAUGUU	Cleavage	1
tae-miR9778	TaCBS65	5	-1	1	21	1624	1644	UGCAUCAUCUCGAACUCGUCG	:::: :: : :::::::::.	CGACCAGAUGGAGAUGAUGUU	Cleavage	1
tae-miR9780	TaCBS44	5	-1	1	21	940	960	CGGGUCGGCGCUGCACGCGGC	.::.:::.: ::.:::: .:	AUCGUGUGUAUCGUCGACGUG	Translation	1
tae-miR9780	TaCBS58	5	-1	1	21	107	126	CGGGUCGGCGCUGCACGCGGC	::::: :.:.::::::::	UCCGCGC-CGGUGCCGACCCA	Cleavage	1

[truncated: 1 more sheets: Supplementary Table 11]
